# Supplementary material for: De Novo Variants Found in Three Distinct Schizophrenia Populations Hit a Common Core Gene Network Related to Microtubule and Actin Cytoskeleton Gene Ontology Classes
Source: Life (Basel). 2024 Feb 9;14(2):244. doi: 10.3390/life14020244 (PMC10890674; doi:10.3390/life14020244)
Supplement: Supplementary file 1 [file life-14-00244-s001.zip]

Archive with 7 entries (7 files):
- Fig S1 complete_network.png
- Supplementary Figure 1.docx
- Supplementary Table 1 SZ.xls
- Supplementary Table 2 SZ.xlsx
- Supplementary Table 3 SZ.xlsx
- Supplementary Table 4 SZ.xlsx
- Supplementary Table 5 SZ.xlsx
