# Supplementary material for: De Novo Variants Found in Three Distinct Schizophrenia Populations Hit a Common Core Gene Network Related to Microtubule and Actin Cytoskeleton Gene Ontology Classes
Source: Life (Basel). 2024 Feb 9;14(2):244. doi: 10.3390/life14020244 (PMC10890674; doi:10.3390/life14020244)
Supplement: Supplementary file 1 [file life-14-00244-s001.zip › Supplementary Table 1 SZ.xls]

## Sheet: GWAS SZ
HGNC ID	Approved Symbol	Approved Name	Chromosome	Entrez Gene ID(supplied by NCBI)
HGNC:16673	ANP32E	acidic (leucine-rich) nuclear phosphoprotein 32 family, member E	1q22	81611
HGNC:29509	APH1A	APH1A gamma secretase subunit	1q21.2	51107
HGNC:1372	CA14	carbonic anhydrase XIV	1q21	23632
HGNC:24310	PLEKHO1	pleckstrin homology domain containing, family O member 1	1q21.2	51177
HGNC:14579	VPS45	vacuolar protein sorting 45 homolog (S. cerevisiae)	1q21.2	11311
HGNC:13746	BRINP2	bone morphogenetic protein/retinoic acid inducible neural-specific 2	1q24	57795
HGNC:6953	CD46	CD46 molecule, complement regulatory protein	1q32	4179
HGNC:31620	MIR29B2	microRNA 29b-2	1q32.2	407025
HGNC:31621	MIR29C	microRNA 29c	1q32.2	407026
HGNC:29037	PLCH2	phospholipase C, eta 2	1p36.32	9651
HGNC:393	AKT3	v-akt murine thymoma viral oncogene homolog 3	1q44	10000
HGNC:41844	MIR4677	microRNA 4677	1	100616343
HGNC:10671	SDCCAG8	serologically defined colon cancer antigen 8	1q43	10806
HGNC:22978	KDM4A	lysine (K)-specific demethylase 4A	1p34.1	9682
HGNC:9670	PTPRF	protein tyrosine phosphatase, receptor type, F	1p34	5792
HGNC:50593	LINC01360	long intergenic non-protein coding RNA 1360	1p31.1	101927295
HGNC:9965	RERE	arginine-glutamic acid dipeptide (RE) repeats	1p36.23	473
HGNC:3012	DPYD	dihydropyrimidine dehydrogenase	1p22	1806
HGNC:40196	DPYD-AS2	DPYD antisense RNA 2	1p21.3	100873933
HGNC:31523	MIR137	microRNA 137	1p21.3	406928
HGNC:42871	MIR137HG	MIR137 host gene	1p21.3	400765
HGNC:41688	MIR2682	microRNA 2682	1	100616452
HGNC:694	ARL3	ADP-ribosylation factor-like 3	10q23.3	403
HGNC:17452	AS3MT	arsenite methyltransferase	10q24.33	57412
HGNC:23516	C10orf32	chromosome 10 open reading frame 32	10q24.33	119032
HGNC:49183	C10orf32-ASMT	C10orf32-ASMT readthrough (NMD candidate)	10q24.32	100528007
HGNC:103	CNNM2	cyclin and CBS domain divalent metal cation transport mediator 2	10q24.32	54805
HGNC:2593	CYP17A1	cytochrome P450, family 17, subfamily A, polypeptide 1	10q24.3	1586
HGNC:6057	INA	internexin neuronal intermediate filament protein, alpha	10q24	9118
HGNC:35372	MIR1307	microRNA 1307	10	100302174
HGNC:8022	NT5C2	5'-nucleotidase, cytosolic II	10q24.32	22978
HGNC:21156	PCGF6	polycomb group ring finger 6	10q24.33	84108
HGNC:13408	PDCD11	programmed cell death 11	10q24.32	22984
HGNC:45241	RPEL1	ribulose-5-phosphate-3-epimerase-like 1	10q24.33	729020
HGNC:16086	SFXN2	sideroflexin 2	10q24.32	118980
HGNC:11539	TAF5	TAF5 RNA polymerase II, TATA box binding protein (TBP)-associated factor, 100kDa	10q24-q25.2	6877
HGNC:30889	USMG5	up-regulated during skeletal muscle growth 5 homolog (mouse)	10q24.33	84833
HGNC:23510	WBP1L	WW domain binding protein 1-like	10q24.33	54838
HGNC:1402	CACNB2	calcium channel, voltage-dependent, beta 2 subunit	10p12	783
HGNC:33788	C11orf87	chromosome 11 open reading frame 87	11q22.3	399947
HGNC:3023	DRD2	dopamine receptor D2	11q22-q23	1813
HGNC:38323	MIR4301	microRNA 4301	11	100422855
HGNC:8000	NRGN	neurogranin (protein kinase C substrate, RC3)	11q24	4900
HGNC:17149	VSIG2	V-set and immunoglobulin domain containing 2	11q24	23584
HGNC:21532	SNX19	sorting nexin 19	11q25	399979
HGNC:32326	IGSF9B	immunoglobulin superfamily, member 9B	11q25	22997
HGNC:25990	AMBRA1	autophagy/beclin-1 regulator 1	11p11.2	55626
HGNC:673	ARHGAP1	Rho GTPase activating protein 1	11p11.2	392
HGNC:29091	ATG13	autophagy related 13	11p11.2	9776
HGNC:1953	CHRM4	cholinergic receptor, muscarinic 4	11p12-p11.2	1132
HGNC:18856	CREB3L1	cAMP responsive element binding protein 3-like 1	11q11	90993
HGNC:2857	DGKZ	diacylglycerol kinase, zeta	11p11.2	8525
HGNC:3535	F2	coagulation factor II (thrombin)	11p11.2	2147
HGNC:26522	HARBI1	harbinger transposase derived 1	11p11.2	283254
HGNC:6972	MDK	midkine (neurite growth-promoting factor 2)	11p11.2	4192
HGNC:38197	MIR3160-1	microRNA 3160-1	11	100422827
HGNC:38192	MIR3160-2	microRNA 3160-2	11	100422825
HGNC:41897	MIR4688	microRNA 4688	11	100616368
HGNC:20041	ZNF408	zinc finger protein 408	11p11.2	79797
HGNC:37214	BTBD18	BTB (POZ) domain containing 18	11q12.1	643376
HGNC:18251	C11orf31	chromosome 11 open reading frame 31	11q12.1	280636
HGNC:16999	CLP1	cleavage and polyadenylation factor I subunit 1	11q12.1	10978
HGNC:2515	CTNND1	catenin (cadherin-associated protein), delta 1	11q12.1	1500
HGNC:29600	MED19	mediator complex subunit 19	11q12.1	219541
HGNC:31514	MIR130A	microRNA 130a	11q12.1	406919
HGNC:30739	TMX2	thioredoxin-related transmembrane protein 2	11q12.1	51075
HGNC:41992	TMX2-CTNND1	TMX2-CTNND1 readthrough (NMD candidate)	11q12.1	100528016
HGNC:18328	YPEL4	yippee-like 4 (Drosophila)	11q12.1	219539
HGNC:18472	ZDHHC5	zinc finger, DHHC-type containing 5	11q13.1	25921
HGNC:812	ATP2A2	ATPase, Ca++ transporting, cardiac muscle, slow twitch 2	12q24.11	488
HGNC:50	ABCB9	ATP-binding cassette, sub-family B (MDR/TAP), member 9	12q24	23457
HGNC:18076	ARL6IP4	ADP-ribosylation factor-like 6 interacting protein 4	12q24.31	51329
HGNC:26784	C12orf65	chromosome 12 open reading frame 65	12q24.31	91574
HGNC:14002	CDK2AP1	cyclin-dependent kinase 2 associated protein 1	12q24	8099
HGNC:38276	MIR4304	microRNA 4304	12	100422931
HGNC:50174	MIR8072	microRNA 8072	12	102466877
HGNC:7215	MPHOSPH9	M-phase phosphoprotein 9	12q24	10198
HGNC:25823	OGFOD2	2-oxoglutarate and iron-dependent oxygenase domain containing 2	12q24.31	79676
HGNC:21044	PITPNM2	phosphatidylinositol transfer protein, membrane-associated 2	12q24.31	57605
HGNC:28787	RILPL2	Rab interacting lysosomal protein-like 2	12q24.31	196383
HGNC:22973	SBNO1	strawberry notch homolog 1 (Drosophila)	12q24.31	55206
HGNC:29489	SETD8	SET domain containing (lysine methyltransferase) 8	12q24.31	387893
HGNC:1390	CACNA1C	calcium channel, voltage-dependent, L type, alpha 1C subunit	12p13.3	775
HGNC:40116	CACNA1C-AS4	CACNA1C antisense RNA 4	12p13.33	100874234
HGNC:41314	CACNA1C-IT3	CACNA1C intronic transcript 3	12p13.33	100874370
HGNC:24099	TMTC1	transmembrane and tetratricopeptide repeat containing 1	12p11.22	83857
HGNC:6692	LRP1	low density lipoprotein receptor-related protein 1	12q13.3	4035
HGNC:33928	MIR1228	microRNA 1228	12	100302201
HGNC:7595	MYO1A	myosin IA	12q13-q15	4640
HGNC:7627	NAB2	NGFI-A binding protein 2 (EGR1 binding protein 2)	12q13.3	4665
HGNC:29836	NDUFA4L2	NADH dehydrogenase (ubiquinone) 1 alpha subcomplex, 4-like 2	12q13.3	56901
HGNC:8078	NXPH4	neurexophilin 4	12q13.3	11247
HGNC:29167	R3HDM2	R3H domain containing 2	12q13.3	22864
HGNC:10852	SHMT2	serine hydroxymethyltransferase 2 (mitochondrial)	12q12-q14	6472
HGNC:28423	STAC3	SH3 and cysteine rich domain 3	12q13.3	246329
HGNC:11368	STAT6	signal transducer and activator of transcription 6, interleukin-4 induced	12q13	6778
HGNC:29001	TMEM194A	transmembrane protein 194A	12q13.3	23306
HGNC:20492	APOPT1	apoptogenic 1, mitochondrial	14q32.33	84334
HGNC:941	BAG5	BCL2-associated athanogene 5	14q32	9529
HGNC:6387	KLC1	kinesin light chain 1	14q32.3	3831
HGNC:23790	TRMT61A	tRNA methyltransferase 61A	14q32	115708
HGNC:12830	XRCC3	X-ray repair complementing defective repair in Chinese hamster cells 3	14q32.3	7517
HGNC:20760	ZFYVE21	zinc finger, FYVE domain containing 21	14q32.33	79038
HGNC:9407	PRKD1	protein kinase D1	14q11	5587
HGNC:10002	RGS6	regulator of G-protein signaling 6	14q24.3	9628
HGNC:13222	BCL11B	B-cell CLL/lymphoma 11B (zinc finger protein)	14q32	64919
HGNC:40027	ANKRD63	ankyrin repeat domain 63	15q15.1	100131244
HGNC:16061	PAK6	p21 protein (Cdc42/Rac)-activated kinase 6	15q14	56924
HGNC:9055	PLCB2	phospholipase C, beta 2	15q15.1	5330
HGNC:1957	CHRNA3	cholinergic receptor, nicotinic, alpha 3 (neuronal)	15q24	1136
HGNC:1959	CHRNA5	cholinergic receptor, nicotinic, alpha 5 (neuronal)	15q24	1138
HGNC:1964	CHRNB4	cholinergic receptor, nicotinic, beta 4 (neuronal)	15q24	1143
HGNC:34403	HYKK	hydroxylysine kinase	15q25.1	123688
HGNC:9533	PSMA4	proteasome (prosome, macropain) subunit, alpha type, 4	15q24.1	5685
HGNC:14633	ADAMTSL3	ADAMTS-like 3	15q25.2	57188
HGNC:35191	DNM1P41	DNM1 pseudogene 41	15q25.2	440299
HGNC:31739	EFTUD1P1	elongation factor Tu GTP binding domain containing 1 pseudogene 1	15q25.2	648809
HGNC:49516	GOLGA2P7	golgin A2 pseudogene 7	15q25.2	388152
HGNC:27256	GOLGA6L4	golgin A6 family-like 4	15q25.2
HGNC:30472	GOLGA6L5P	golgin A6 family-like 5, pseudogene	15q25.2	374650
HGNC:48625	LINC00933	long intergenic non-protein coding RNA 933	15q25.2	100506874
HGNC:44656	UBE2Q2L	ubiquitin-conjugating enzyme E2Q family member 2-like	15q25.2	100505679
HGNC:37439	UBE2Q2P1	ubiquitin-conjugating enzyme E2Q family member 2 pseudogene 1	15q25.2	388165
HGNC:20994	ZSCAN2	zinc finger and SCAN domain containing 2	15q25.2	54993
HGNC:3657	FES	FES proto-oncogene, tyrosine kinase	15q26.1	2242
HGNC:8568	FURIN	furin (paired basic amino acid cleaving enzyme)	15q26.1	5045
HGNC:414	ALDOA	aldolase A, fructose-bisphosphate	16p11.2	226
HGNC:26346	C16orf92	chromosome 16 open reading frame 92	16p11.2	146378
HGNC:2985	DOC2A	double C2-like domains, alpha	16p11.2	8448
HGNC:25295	FAM57B	family with sequence similarity 57, member B	16p11.2	83723
HGNC:28638	GDPD3	glycerophosphodiester phosphodiesterase domain containing 3	16p11.2	79153
HGNC:4917	HIRIP3	HIRA interacting protein 3	16p12.1	8479
HGNC:26905	INO80E	INO80 complex subunit E	16p11.2	283899
HGNC:22234	KCTD13	potassium channel tetramerization domain containing 13	16p11.2	253980
HGNC:6877	MAPK3	mitogen-activated protein kinase 3	16p11.2	5595
HGNC:9319	PPP4C	protein phosphatase 4, catalytic subunit	16p11.2	5531
HGNC:16835	TAOK2	TAO kinase 2	16p11.2	9344
HGNC:11605	TBX6	T-box 6	16p11.2	6911
HGNC:25201	TMEM219	transmembrane protein 219	16p11.2	124446
HGNC:18327	YPEL3	yippee-like 3 (Drosophila)	16p11	83719
HGNC:25787	CENPT	centromere protein T	16q22.1	80152
HGNC:2524	CTRL	chymotrypsin-like	16q22.1	1506
HGNC:17330	DDX28	DEAD (Asp-Glu-Ala-Asp) box polypeptide 28	16q22.1-q22.3	55794
HGNC:23028	DPEP2	dipeptidase 2	16q22.1	64174
HGNC:23029	DPEP3	dipeptidase 3	16q22.1	64180
HGNC:26014	DUS2	dihydrouridine synthase 2	16q22.1	54920
HGNC:17157	EDC4	enhancer of mRNA decapping 4	16q22.1	23644
HGNC:26152	ESRP2	epithelial splicing regulatory protein 2	16q22.1	80004
HGNC:28159	GFOD2	glucose-fructose oxidoreductase domain containing 2	16q22.1	81577
HGNC:6522	LCAT	lecithin-cholesterol acyltransferase	16q22.1	3931
HGNC:50132	MIR6773	microRNA 6773	16	102466194
HGNC:7777	NFATC3	nuclear factor of activated T-cells, cytoplasmic, calcineurin-dependent 3	16q22	4775
HGNC:29811	NRN1L	neuritin 1-like	16q22.1	123904
HGNC:13722	NUTF2	nuclear transport factor 2	16q22.1	10204
HGNC:17163	PLA2G15	phospholipase A2, group XV	16q22.1	23659
HGNC:9529	PSKH1	protein serine kinase H1	16q22.1	5681
HGNC:9538	PSMB10	proteasome (prosome, macropain) subunit, beta type, 10	16q22.1	5699
HGNC:29285	RANBP10	RAN binding protein 10	16q22	57610
HGNC:10913	SLC12A4	solute carrier family 12 (potassium/chloride transporter), member 4	16q22.1	6560
HGNC:11064	SLC7A6	solute carrier family 7 (amino acid transporter light chain, y+L system), member 6	16q22.1	9057
HGNC:23194	THAP11	THAP domain containing 11	16q22.1	57215
HGNC:18586	TSNAXIP1	translin-associated factor X interacting protein 1	16q22.2	55815
HGNC:4585	GRIN2A	glutamate receptor, ionotropic, N-methyl D-aspartate 2A	16p13.2	2903
HGNC:18802	ATPAF2	ATP synthase mitochondrial F1 complex assembly factor 2	17p11.2	91647
HGNC:3030	DRG2	developmentally regulated GTP binding protein 2	17p13-p12	1819
HGNC:28453	GID4	GID complex subunit 4	17p11.2	79018
HGNC:25384	LRRC48	leucine rich repeat containing 48	17p11.2	83450
HGNC:7594	MYO15A	myosin XVA	17p11.2	51168
HGNC:11289	SREBF1	sterol regulatory element binding transcription factor 1	17p11.2	6720
HGNC:11984	TOM1L2	target of myb1-like 2 (chicken)	17p11.2	146691
HGNC:17809	SMG6	SMG6 nonsense mediated mRNA decay factor	17p13.3	23293
HGNC:14398	SRR	serine racemase	17p13	63826
HGNC:41703	MIR4529	microRNA 4529	18	100616290
HGNC:11634	TCF4	transcription factor 4	18q21.1	6925
HGNC:11641	TCF7L2	transcription factor 7-like 2 (T-cell specific, HMG-box)	10q25.3	6934
HGNC:51307	LINC01539	long intergenic non-protein coding RNA 1539	18q21.2	100505474
HGNC:24213	CILP2	cartilage intermediate layer protein 2	19p13.11	148113
HGNC:29989	GATAD2A	GATA zinc finger domain containing 2A	19p13.11	54815
HGNC:29140	MAU2	MAU2 sister chromatid cohesion factor	19p13.11	23383
HGNC:32896	MIR640	microRNA 640	19p13.11	693225
HGNC:17194	NDUFA13	NADH dehydrogenase (ubiquinone) 1 alpha subcomplex, 13	19p13.11	51079
HGNC:18643	SUGP1	SURP and G patch domain containing 1	19p13	57794
HGNC:11861	TM6SF2	transmembrane 6 superfamily member 2	19p13.3-p12	53345
HGNC:30410	TSSK6	testis-specific serine kinase 6	19p13.11	83983
HGNC:24785	YJEFN3	YjeF N-terminal domain containing 3	19p13.11	374887
HGNC:29025	ZNF536	zinc finger protein 536	19q13.11	9745
HGNC:17946	NOSIP	nitric oxide synthase interacting protein	19q13.3	51070
HGNC:29217	PRR12	proline rich 12	19q13.33	57479
HGNC:9470	PRRG2	proline rich Gla (G-carboxyglutamic acid) 2	19q13.33	5639
HGNC:24543	EPC2	enhancer of polycomb homolog 2 (Drosophila)	2q23	26122
HGNC:3009	DPP4	dipeptidyl-peptidase 4	2q24.2	1803
HGNC:13811	SLC4A10	solute carrier family 4, sodium bicarbonate transporter, member 10	2q24.2	57282
HGNC:21711	ZNF804A	zinc finger protein 804A	2q32.1	91752
HGNC:25259	ANKRD44	ankyrin repeat domain 44	2q33.1	91526
HGNC:41477	ANKRD44-IT1	ANKRD44 intronic transcript 1	2q33.1	101927547
HGNC:14273	BOLL	boule-like RNA-binding protein	2q33	66037
HGNC:25819	COQ10B	coenzyme Q10 homolog B (S. cerevisiae)	2q33.1	80219
HGNC:5261	HSPD1	heat shock 60kDa protein 1 (chaperonin)	2q33.1	3329
HGNC:5269	HSPE1	heat shock 10kDa protein 1	2q33.1	3336
HGNC:49184	HSPE1-MOB4	HSPE1-MOB4 readthrough	2q33.1	100529241
HGNC:25133	MARS2	methionyl-tRNA synthetase 2, mitochondrial	2q33.1	92935
HGNC:17261	MOB4	MOB family member 4, phocein	2q33.1	25843
HGNC:9063	PLCL1	phospholipase C-like 1	2q33	5334
HGNC:26402	RFTN2	raftlin family member 2	2q33.1	130132
HGNC:10768	SF3B1	splicing factor 3b, subunit 1, 155kDa	2q33.1	23451
HGNC:21637	SATB2	SATB homeobox 2	2q33.1	23314
HGNC:26198	C2orf47	chromosome 2 open reading frame 47	2q33.1	79568
HGNC:26799	C2orf69	chromosome 2 open reading frame 69	2q33.1	205327
HGNC:48661	FTCDNL1	formiminotransferase cyclodeaminase N-terminal like	2q33.1	348751
HGNC:26754	TYW5	tRNA-yW synthesizing protein 5	2q33.1	129450
HGNC:2553	CUL3	cullin 3	2q36.2	8452
HGNC:33763	C2orf82	chromosome 2 open reading frame 82	2q37.1	389084
HGNC:11960	GIGYF2	GRB10 interacting GYF protein 2	2q37.1	26058
HGNC:6259	KCNJ13	potassium channel, inwardly rectifying subfamily J, member 13	2q37	3769
HGNC:7807	NGEF	neuronal guanine nucleotide exchange factor	2q37	25791
HGNC:20748	FANCL	Fanconi anemia, complementation group L	2p16.1	55120
HGNC:12719	VRK2	vaccinia related kinase 2	2p16.1	7444
HGNC:20581	CYP26B1	cytochrome P450, family 26, subfamily B, polypeptide 1	2p12	56603
HGNC:14671	ACTR5	ARP5 actin-related protein 5 homolog (yeast)	20q12	79913
HGNC:15850	PPP1R16B	protein phosphatase 1, regulatory subunit 16B	20q11.23	26051
HGNC:9603	PTGIS	prostaglandin I2 (prostacyclin) synthase	20q13	5740
HGNC:1396	CACNA1I	calcium channel, voltage-dependent, T type, alpha 1I subunit	22q13.1	8911
HGNC:25165	CHADL	chondroadherin-like	22q13.2	150356
HGNC:3373	EP300	E1A binding protein p300	22q13.2	2033
HGNC:50504	EP300-AS1	EP300 antisense RNA 1	22q13.2	101927279
HGNC:18594	L3MBTL2	l(3)mbt-like 2 (Drosophila)	22q13.31-q13.33	83746
HGNC:35359	MIR1281	microRNA 1281	22	100302237
HGNC:50014	MIR6889	microRNA 6889	22	102466758
HGNC:9854	RANGAP1	Ran GTPase activating protein 1	22q13	5905
HGNC:18352	CENPM	centromere protein M	22q13.2	79019
HGNC:2625	CYP2D6	cytochrome P450, family 2, subfamily D, polypeptide 6	22q13.1	1565
HGNC:2624	CYP2D7	cytochrome P450, family 2, subfamily D, polypeptide 7 (gene/pseudogene)	22q13.2	1564
HGNC:27161	FAM109B	family with sequence similarity 109, member B	22q13.2	150368
HGNC:27930	LINC00634	long intergenic non-protein coding RNA 634	22q13.2	339674
HGNC:41620	MIR378I	microRNA 378i	22	100616259
HGNC:7631	NAGA	N-acetylgalactosaminidase, alpha-	22q13.2	4668
HGNC:7690	NDUFA6	NADH dehydrogenase (ubiquinone) 1 alpha subcomplex, 6, 14kDa	22q13.2	4700
HGNC:45273	NDUFA6-AS1	NDUFA6 antisense RNA 1 (head to head)	22q13.2	100132273
HGNC:50511	OGFRP1	opioid growth factor receptor pseudogene 1	22q13.2	388906
HGNC:10750	SEPT3	septin 3	22q13.2	55964
HGNC:25055	SMDT1	single-pass membrane protein with aspartate-rich tail 1	22q13.2	91689
HGNC:11631	TCF20	transcription factor 20 (AR1)	22q13.3	6942
HGNC:17755	TNFRSF13C	tumor necrosis factor receptor superfamily, member 13C	22q13.1-q13.3	115650
HGNC:28389	WBP2NL	WBP2 N-terminal like	22q13.2	164684
HGNC:25544	MSL2	male-specific lethal 2 homolog (Drosophila)	3q22.2	55167
HGNC:7664	NCK1	NCK adaptor protein 1	3q21	4690
HGNC:49645	NCK1-AS1	NCK1 antisense RNA 1 (head to head)	3q22.3	101927597
HGNC:8654	PCCB	propionyl CoA carboxylase, beta polypeptide	3q21-q22	5096
HGNC:9307	PPP2R3A	protein phosphatase 2, regulatory subunit B'', alpha	3q22.2-q22.3	5523
HGNC:28480	SLC35G2	solute carrier family 35, member G2	3q22.3	80723
HGNC:14107	PMEPA1	prostate transmembrane protein, androgen induced 1	20q13.31-q13.33	56937
HGNC:11354	STAG1	stromal antigen 1	3q22.2-q22.3	10274
HGNC:19166	TBC1D5	TBC1 domain family, member 5	3p24.3	9779
HGNC:30528	DNAJC19	DnaJ (Hsp40) homolog, subfamily C, member 19	3q26.33	131118
HGNC:4023	FXR1	fragile X mental retardation, autosomal homolog 1	3q28	8087
HGNC:34270	RNU6-2	RNA, U6 small nuclear 2	19p13.3	103625684
HGNC:20209	SOX2-OT	SOX2 overlapping transcript	3q26.33	347689
HGNC:2174	CNTN4	contactin 4	3p26.3	152330
HGNC:29011	TRANK1	tetratricopeptide repeat and ankyrin repeat containing 1	3p22.2	9881
HGNC:24870	GLT8D1	glycosyltransferase 8 domain containing 1	3p21.1	55830
HGNC:29931	GNL3	guanine nucleotide binding protein-like 3 (nucleolar)	3p21.1	26354
HGNC:6166	ITIH1	inter-alpha-trypsin inhibitor heavy chain 1	3p21.1	3697
HGNC:6168	ITIH3	inter-alpha-trypsin inhibitor heavy chain 3	3p21.1	3699
HGNC:6169	ITIH4	inter-alpha-trypsin inhibitor heavy chain family, member 4	3p21.1	3700
HGNC:40310	ITIH4-AS1	ITIH4 antisense RNA 1	3p21.1	100873993
HGNC:50236	MIR8064	microRNA 8064	3	102465866
HGNC:22144	MUSTN1	musculoskeletal, embryonic nuclear protein 1	3p21.31	389125
HGNC:11399	NEK4	NIMA-related kinase 4	3p21.1	6787
HGNC:25717	NT5DC2	5'-nucleotidase domain containing 2	3p21.1	64943
HGNC:30064	PBRM1	polybromo 1	3p21	55193
HGNC:37257	SMIM4	small integral membrane protein 4	3p21.1	440957
HGNC:32717	SNORD19	small nucleolar RNA, C/D box 19	3p21.1	692089
HGNC:33570	SNORD19B	small nucleolar RNA, C/D box 19B	3p21.1	100113381
HGNC:32730	SNORD69	small nucleolar RNA, C/D box 69	3p21.1	692109
HGNC:23401	SPCS1	signal peptidase complex subunit 1 homolog (S. cerevisiae)	3p21.31	28972
HGNC:18628	STAB1	stabilin 1	3p21.31	23166
HGNC:30526	TMEM110	transmembrane protein 110	3p21.1	375346
HGNC:38834	TMEM110-MUSTN1	TMEM110-MUSTN1 readthrough	3p21.1	100526772
HGNC:10560	ATXN7	ataxin 7	3p21.1-p12	6314
HGNC:25190	C3orf49	chromosome 3 open reading frame 49	3p14.1	132200
HGNC:9564	PSMD6	proteasome (prosome, macropain) 26S subunit, non-ATPase, 6	3p14.1	9861
HGNC:44125	PSMD6-AS2	PSMD6 antisense RNA 2	3p14.1	100507062
HGNC:29874	THOC7	THO complex 7	3p14.1	80145
HGNC:41249	THOC7-AS1	THOC7 antisense RNA 1	3p14.1	100874039
HGNC:20862	SLC39A8	solute carrier family 39 (zinc transporter), member 8	4q24	64116
HGNC:2021	CLCN3	chloride channel, voltage-sensitive 3	4q	1182
HGNC:7744	NEK1	NIMA-related kinase 1	4q32.3	4750
HGNC:4460	GPM6A	glycoprotein M6A	4q34	2823
HGNC:41600	MIR548AJ2	microRNA 548aj-2	X	100616252
HGNC:6824	MAN2A1	mannosidase, alpha, class 2A, member 1	5q21.3	4124
HGNC:1727	CDC25C	cell division cycle 25C	5q31	995
HGNC:3238	EGR1	early growth response 1	5q23-q31	1958
HGNC:3477	ETF1	eukaryotic translation termination factor 1	5q31.2	2107
HGNC:1336	FAM53C	family with sequence similarity 53, member C	5q31	51307
HGNC:4245	GFRA3	GDNF family receptor alpha 3	5q31.1-q31.3	2676
HGNC:5244	HSPA9	heat shock 70kDa protein 9 (mortalin)	5q31.1	3313
HGNC:1337	KDM3B	lysine (K)-specific demethylase 3B	5q31	51780
HGNC:17975	REEP2	receptor accessory protein 2	5q31	51308
HGNC:10220	SNORD63	small nucleolar RNA, C/D box 63	5q31.2	26785
HGNC:23799	DND1	DND microRNA-mediated repression inhibitor 1	5q31.3	373863
HGNC:4816	HARS	histidyl-tRNA synthetase	5q31.3	3035
HGNC:4817	HARS2	histidyl-tRNA synthetase 2, mitochondrial	5q31.3	23438
HGNC:5958	IK	IK cytokine, down-regulator of HLA II	5q31.3	3550
HGNC:38960	MIR3655	microRNA 3655	5	100500820
HGNC:7685	NDUFA2	NADH dehydrogenase (ubiquinone) 1 alpha subcomplex, 2, 8kDa	5q31.2	4695
HGNC:8663	PCDHA1	protocadherin alpha 1	5q31	56147
HGNC:8668	PCDHA2	protocadherin alpha 2	5q31	56146
HGNC:8669	PCDHA3	protocadherin alpha 3	5q31	56145
HGNC:8670	PCDHA4	protocadherin alpha 4	5q31	56144
HGNC:8671	PCDHA5	protocadherin alpha 5	5q31	56143
HGNC:8672	PCDHA6	protocadherin alpha 6	5q31	56142
HGNC:8673	PCDHA7	protocadherin alpha 7	5q31	56141
HGNC:8674	PCDHA8	protocadherin alpha 8	5q31	56140
HGNC:28814	TMCO6	transmembrane and coiled-coil domains 6	5q31.3	55374
HGNC:12654	VTRNA1-1	vault RNA 1-1	5q31.3	56664
HGNC:12655	VTRNA1-2	vault RNA 1-2	5q31.3	56663
HGNC:12656	VTRNA1-3	vault RNA 1-3	5q31.3	56662
HGNC:25971	WDR55	WD repeat domain 55	5q31.3	54853
HGNC:26433	ZMAT2	zinc finger, matrin-type 2	5q31	153527
HGNC:51105	LINC01470	long intergenic non-protein coding RNA 1470	5q33.1	101927134
HGNC:19873	GALNT10	polypeptide N-acetylgalactosaminyltransferase 10	5q34	55568
HGNC:4845	HCN1	hyperpolarization activated cyclic nucleotide gated potassium channel 1	5p12	348980
HGNC:29316	ZSWIM6	zinc finger, SWIM-type containing 6	5q12.1	57688
HGNC:4557	GPX5	glutathione peroxidase 5	6p22.1	2880
HGNC:4558	GPX6	glutathione peroxidase 6	6p22.1	257202
HGNC:13851	ZBED9	zinc finger, BED-type containing 9	6p21.33	114821
HGNC:13853	ZKSCAN3	zinc finger with KRAB and SCAN domains 3	6p22.1	80317
HGNC:13172	ZSCAN12	zinc finger and SCAN domain containing 12	6p21	9753
HGNC:21193	ZSCAN23	zinc finger and SCAN domain containing 23	6p21.33	222696
HGNC:14097	ZSCAN31	zinc finger and SCAN domain containing 31	6p	64288
HGNC:14986	SNAP91	synaptosomal-associated protein, 91kDa	6q15	9892
HGNC:18541	KMT2E	lysine (K)-specific methyltransferase 2E	7q22.1	55904
HGNC:40845	KMT2E-AS1	KMT2E antisense RNA 1 (head to head)	7q22.3	100216545
HGNC:48961	LINC01004	long intergenic non-protein coding RNA 1004	7q22.3	100216546
HGNC:11306	SRPK2	SRSF protein kinase 2	7q22-q31.1	6733
HGNC:14598	IMMP2L	IMP2 inner mitochondrial membrane peptidase-like (S. cerevisiae)	7q31	83943
HGNC:2855	DGKI	diacylglycerol kinase, iota	7q32.3-q33	9162
HGNC:6762	MAD1L1	MAD1 mitotic arrest deficient-like 1 (yeast)	7p22	8379
HGNC:2810	DFNA5	deafness, autosomal dominant 5	7p15	1687
HGNC:7214	MPHOSPH6	M-phase phosphoprotein 6	16q23.3	10200
HGNC:18167	MPP6	membrane protein, palmitoylated 6 (MAGUK p55 subfamily member 6)	7p15	51678
HGNC:4595	GRM3	glutamate receptor, metabotropic 3	7q21.1-q21.2	2913
HGNC:26437	TSNARE1	t-SNARE domain containing 1	8q24.3	203062
HGNC:14026	CSMD1	CUB and Sushi multiple domains 1	8p23.2	64478
HGNC:19701	CNKSR2	connector enhancer of kinase suppressor of Ras 2	Xp22.12	22866
HGNC:14287	NLGN4X	neuroligin 4, X-linked	Xp22.33	57502

## Sheet: recurrent CNVs SZ
HGNC ID	Approved Symbol	Approved Name	Chromosome	Entrez Gene ID(supplied by NCBI)
HGNC:4396	GNB1	guanine nucleotide binding protein (G protein), beta polypeptide 1	1p36.33	2782
HGNC:24193	CALML6	calmodulin-like 6	1p36.33	163688
HGNC:27916	TMEM52	transmembrane protein 52	1p36.33	339456
HGNC:4084	GABRD	gamma-aminobutyric acid (GABA) A receptor, delta	1p36.3	2563
HGNC:9412	PRKCZ	protein kinase C, zeta	1p36.33-p36.2	5590
HGNC:10782	SRSF11	serine/arginine-rich splicing factor 11	1p31.1	9295
HGNC:29847	NCKAP5	NCK-associated protein 5	2q21.2	344148
HGNC:19941	AQP12A	aquaporin 12A	2q37.3	375318
HGNC:888	KIF1A	kinesin family member 1A	2q37.2	547
HGNC:30894	UTS2B	urotensin 2B	3q28	257313
HGNC:18111	CCDC50	coiled-coil domain containing 50	3q28	152137
HGNC:15829	ELOVL6	ELOVL fatty acid elongase 6	4q25	79071
HGNC:24527	FAM149A	family with sequence similarity 149, member A	4q35.1	25854
HGNC:23198	CYP4V2	cytochrome P450, family 4, subfamily V, polypeptide 2	4q35.2	285440
HGNC:6371	KLKB1	kallikrein B, plasma (Fletcher factor) 1	4q35	3818
HGNC:3529	F11	coagulation factor XI	4q35	2160
HGNC:26378	TRIML2	tripartite motif family-like 2	4q35.2	205860
HGNC:26698	TRIML1	tripartite motif family-like 1	4q35.2	339976
HGNC:30248	SMIM3	small integral membrane protein 3	5q33.1	85027
HGNC:29597	IRGM	immunity-related GTPase family, M	5q33.1	345611
HGNC:13091	ZNF300	zinc finger protein 300	5q33.1	91975
HGNC:14837	OR2Y1	olfactory receptor, family 2, subfamily Y, member 1	5q35	134083
HGNC:20956	PHACTR2	phosphatase and actin regulator 2	6q24.1	9749
HGNC:25216	FAM49B	family with sequence similarity 49, member B	8q24.21	51571
HGNC:43498	MIR5194	microRNA 5194	8	100847051
HGNC:13046	ZNF252P	zinc finger protein 252, pseudogene	8q24.3	286101
HGNC:30754	TMED10P1	transmembrane emp24-like trafficking protein 10 (yeast) pseudogene 1	8q24.3	286102
HGNC:28510	GLIS3	GLIS family zinc finger 3	9p24.2	169792
HGNC:10939	SLC1A1	solute carrier family 1 (neuronal/epithelial high affinity glutamate transporter, system Xag), member 1	9p24	6505
HGNC:4915	HIPK3	homeodomain interacting protein kinase 3	11p13	10114
HGNC:9673	PTPRJ	protein tyrosine phosphatase, receptor type, J	11p11.2	5795
HGNC:8290	OR4B1	olfactory receptor, family 4, subfamily B, member 1	11p11.2	119765
HGNC:6889	MAPKAPK5	mitogen-activated protein kinase-activated protein kinase 5	12q24.13	8550
HGNC:25931	CGNL1	cingulin-like 1	15q21.3	84952
HGNC:26424	GCOM1	GRINL1A complex locus 1	15q21.3	145781
HGNC:43444	MYZAP	myocardial zonula adherens protein	15q21.3	100820829
HGNC:32572	SCARNA15	small Cajal body-specific RNA 15	15q25.2	677778
HGNC:18024	FSD2	fibronectin type III and SPRY domain containing 2	15q25.2	123722
HGNC:26571	LYSMD4	LysM, putative peptidoglycan-binding, domain containing 4	15q26.3	145748
HGNC:12586	UQCRC2	ubiquinol-cytochrome c reductase core protein II	16p12	7385
HGNC:28740	PDZD9	PDZ domain containing 9	16p12.1	255762
HGNC:27087	C16orf52	chromosome 16 open reading frame 52	16p12.2	730094
HGNC:27088	VWA3A	von Willebrand factor A domain containing 3A	16p12.1	146177
HGNC:24615	EEF2K	eukaryotic elongation factor 2 kinase	16p12	29904
HGNC:30347	POLR3E	polymerase (RNA) III (DNA directed) polypeptide E (80kD)	16p12	55718
HGNC:1799	CDR2	cerebellar degeneration-related protein 2, 62kDa	16p13.1-p12	1039
HGNC:32955	ANKRD26P1	ankyrin repeat domain 26 pseudogene 1	16q11.2	124149
HGNC:29547	SHCBP1	SHC SH2-domain binding protein 1	16q11	79801
HGNC:432	ALOX12P2	arachidonate 12-lipoxygenase pseudogene 2	17p13.1	245
HGNC:21158	RNF135	ring finger protein 135	17q11.2	84282
HGNC:32170	DPRXP4	divergent-paired related homeobox pseudogene 4	17q11.2	503645
HGNC:9675	PTPRM	protein tyrosine phosphatase, receptor type, M	18p11.2	5797
HGNC:4132	GALR1	galanin receptor 1	18q23	2587
HGNC:18996	VRK3	vaccinia related kinase 3	19q13.33	51231
HGNC:23239	ZNF473	zinc finger protein 473	19q13.33	25888
HGNC:6609	LILRB5	leukocyte immunoglobulin-like receptor, subfamily B (with TM and ITIM domains), member 5	19q13.4	10990
HGNC:9682	PTPRT	protein tyrosine phosphatase, receptor type, T	20q12-q13	11122
HGNC:2195	COL18A1	collagen, type XVIII, alpha 1	21q22.3	80781

## Sheet: SNVs SZ
Symbol
ABCA13
ABHD12
ABL1
ACCSL
ACN9
ACO1
ACSL4
ACSL5
ACSM2B
ACTA2
ACTL7B
ACTN1
ADAMTS1
ADAMTS10
ADAMTS3
ADAMTS6
ADCY7
AGAP2
AHDC1
AKAP9
AKD1
AKT1
AKTIP
ALAS1
ALCAM
ALDH16A1
ALDH1L1
ALDH1L2
ALDH5A1
ALMS1
ALOX15
AMZ1
ANAPC5
ANGPTL2
ANK1
ANKRD11
ANKRD22
ANKRD50
ANKRD66
ANKS1A
AOX1
AP3D1
APOL5
ARAP1
ARHGAP33
ARHGEF11
ARHGEF15
ARID1B
ARID2
ARRDC1
ARSE
ARSI
ASAP1
ASH1L
ASTL
ASXL1
ATG12
ATP2B2
ATP5J2-PTCD1,PTCD1
ATXN2L
AXL
BAIAP2
BAIAP3
BCAR3
BCAT1
BRPF1
BRSK1
BTNL2
BZRAP1
C12orf74
C14orf28
C17orf97
C20orf197
C6orf222
C7orf60
C9orf114
CA10
CABIN1
CACNA1S
CAPN5
CAPN9
CAPZA1
CBFA2T2
CBR4
CBX8
CCBP2
CCDC136
CCDC30
CCDC47
CCT8L2
CD14
CD163
CD163L1
CD9
CD96
CDCA7
CDCA7L
CDH5
CDIP1
CELSR1
CELSR3
CEP164
CEP290
CERK
CES4A
CHMP2A
CHMP4C
CHRNG
CHSY1
CHSY3
CIC
CLCN1
CLEC16A
CLEC3A
CLNS1A
CLPX
CLSPN
CMPK2
CNNM3
CNTN3
COG7
COL15A1
COL16A1
COL27A1
COL6A2
COX4I1
CR1L
CRYBG3
CSMD2
CTNNA2
CTRC
CTSL1
CTTNBP2
CUL3
CUL4A
CUZD1
DAGLB
DARC
DBN1
DCHS2
DCLK3
DCST1
DCTN3
DDB2
DENND6B
DEPDC4
DGKZ
DICER1
DIP2C
DLG1
DLG2
DLL4
DMD
DNAH1
DNAH12
DNAH3
DNAH6
DNAH9
DNAJA4
DNAJC6
DNASE1L2
DPEP2
DPM1
DSCAM
DUOXA1
DUOXA2
DUSP15
DVL1
DZIP3
EARS2
EEF2K
EFTUD2
EGFL7
EIF4ENIF1
EIF4G1
EMC1
EML6
EMR1
EP300
EPB41
EPB41L1
EPC1
EPHA2
EPHB3
EPPK1
EPYC
ERBB2
ERF
ESCO2
ESPN
ESR2
EVI5L
EXD3
EXOC2
EXTL1
FABP4
FADS2
FAM160B1
FAM160B2
FAM186B
FAM20A
FAM83C
FAM83H
FARSA
FAT4
FBXL18
FBXL19
FBXO31
FBXO39
FCGR3B
FKBPL
FN1
FN3KRP
FOXRED1
FPR2
FSD1L
FUBP1
GBA
GDAP2
GDPD5
GEMIN5
GFOD1
GIMAP8
GIT1
GLB1
GLI2
GLI3
GNAS
GNB2
GNB5
GNPTG
GRID2
GRIN2A
GTF3C2
GTPBP3
GTPBP5
GXYLT1
GXYLT2
HAPLN2
HAUS6
HAUS8
HEATR5B
HIST1H2BE
HIST1H3G
HIST1H4I
HIVEP3
HPS3
HSP90AA1
HSPA8
HTATSF1
HTR2A
HTT
HUWE1
IER2
IFNAR2
IGSF10
IGSF22
IKBIP
IL36B
ILVBL
INCENP
INO80
INPP4A
INPP5E
INSRR
INTS6
IQSEC3
ITM2B
ITM2C
ITPR1
ITSN1
JARID2
JPH3
KCNH5
KCNH6
KCNQ5
KCTD6
KDSR
KIAA0319L
KIAA1244
KIAA1429
KIAA1462
KIAA1755
KIAA2018
KIF13B
KIF14
KIF18A
KIF1A
KIF20B
KIF26B
KIF3A
KIF6
KLHDC1
KLHL17
KLHL20
KRT15
KRT20
KRT25
KRT82
KRTAP10-3
KXD1
LAMA4
LENG1
LGALS3BP
LHX6
LIMD1
LINGO2
LIPK
LLGL2
LONP1
LPAR3
LPCAT1
LPHN2
LRP4
LSM3
LUZP1
LZTR1
MAFB
MAGT1
MAMDC4
MAML2
MAP3K1
MAPK8
MARK4
MASP2
MAST1
MAST4
MDM1
MED29
METTL14
MGME1
MIF
MKI67
MLL3
MOV10
MPG
MRC2
MRPL27
MUC17
MUC5B
MUC6
MUM1L1
MYADML2
MYBPHL
MYH11
MYH7B
MYH9
MYO15A
MYO18A
MYO18B
MYOF
MYOZ2
NALCN
NAP1L2
NBEA
NCKIPSD
NCOR2
NEB
NFASC
NID1
NIPAL3
NIPBL
NLRC5
NLRP1
NME8
NOS2
NOS3
NOTCH1
NR0B2
NR2E3
NRXN1
NRXN2
NSD1
NUMA1
NUP188
NUP210
NUP37
NUPL2
NVL
NXF3
NYNRIN
OBSCN
OIP5
OLFM2
OR11A1
PAPSS2
PAQR8
PAQR9
PARM1
PAX5
PBX1
PCDH10
PCDHAC2
PCDHGA11
PCNT
PCNXL3
PDCD11
PDE3B
PDE4DIP
PDZD2
PEG3,ZIM2
PEX1
PEX16
PHC2
PHF19
PHF7
PHLDB1
PI15
PIK3C2B
PIK3R3
PIM1
PIP4K2C
PLEKHA6
PLEKHH1
PLXNA1
PLXND1
PMFBP1
POGZ
POLL
POM121C
POMT1
PPP1R13L
PRRC2A
PRRC2C
PRSS38
PRUNE2
PSAP
PSAPL1
PSMB11
PSMD2
PSPC1
PTAFR
PTK2B
PTPN3
PTPRF
PTPRG
PTPRJ
PUF60
PYCARD
RAD54L2
RANBP6
RASSF5
RELN
RGL2
RHBDF1
RIF1
RIMS1
RP1
RPGRIP1
RPL5
RPUSD3
RUNDC3B
RYR2
RYR3
SAFB2
SART3
SCN2A
SCRN1
SEC31A
SERPINB8
SGSM2
SH3PXD2B
SH3TC2
SHANK1
SHKBP1
SHOX2
SHROOM1
SLC13A1
SLC13A4
SLC25A12
SLC25A23
SLC4A8
SLC5A7
SLC6A17
SLC7A5
SLC7A6
SLC9A3R1
SLCO1B7
SLMO2
SMAD7
SMARCC2
SMDT1
SMTNL1
SMYD4
SND1
SNTA1
SOAT1
SOLH
SON
SORBS2
SP2
SPAG9
SPATA2L
SPDYC
SPEG
SPTBN5
SQLE
SRCIN1
SSH2
SSPO
STAC2
STARD13
STK10
STK38L
STT3B
SULF2
SULT1B1
SYNE1
SYVN1
TAAR8
TAF13
TAF1C
TAF9
TANC1
TANC2
TAS2R3
TBC1D10B
TBC1D4
TBX5
TBXA2R
TCP11L2
TDRD5
TDRKH
TECTA
TEX15
TFAP2D
TFG
TGM2
THRAP3
TINF2
TLK1
TLR3
TLR5
TLR7
TM9SF3
TMCO3
TMCO5A
TMEM180
TMEM201
TMEM219
TMEM87B
TNFAIP1
TNKS
TNRC18
TNRC6C
TONSL
TP53I13
TPR
TRH
TRHR
TRIM33
TRPM1
TSHZ2
TSKS
TSNAX
TSPEAR
TSPYL2
TTC28
TTC4
TTK
TTN
TTPA
UACA
UBE2C
UBE2O
UFL1
UNC13A
URB1
USF2
USP38
USP7
UTRN
VCAN
VDAC1
VIT
VPS13A
VPS13C
WARS
WDR64
WIZ
WNK4
WRN
XIRP2
XKR6
XKR9
XPO7
XPOT
YAE1D1
YARS
YTHDC1
YWHAZ
ZBTB45
ZC3H10
ZC3H6
ZDHHC5
ZEB1
ZFR
ZMYND11
ZNF133
ZNF326
ZNF407
ZNF410
ZNF426
ZNF445
ZNF518B
ZNF532
ZNF536
ZNF551
ZNF607
ZNF721
ZNF77
ZP4
ZZZ3

## Sheet: SNVs ASC
Symbol
A2M
AADACL2
ABCA12
ABCA13
ABCA2
ABCC12
ABCF2
ABI2
ABI3BP
ACACB
ACLY
ACP2
ACRBP
ACTL7B
ACTN4
ADAM18
ADAM22
ADAM33
ADAMTS7
ADAMTSL1
ADCY10
ADCY5
ADNP
ADNP2
ADPRHL2
AFF4
AGAP2
AGK
AGL
AGO1
AHNAK2
AK1
AK5
ALMS1
ALOX12B
AMY2B
ANK2
ANK3
ANKRD35
ANKS1A
ANO5
ANTXR1
ANXA1
AOC3
AP3B2
AP3D1
APAF1
APH1A
APLF
APLNR
APOB
APOC3
AQPEP
AQR
AREL1
ARHGAP15
ARHGAP21
ARHGAP30
ARHGEF10L
ARID1B
ARMC9
ARNT
ARNT2
ASAH2
ASB1
ASB14
ATP10D
ATP12A
ATP1B1
ATP2B4
ATP2C2
AXDND1
B9D1
BAAT
BAI3
BAIAP2L2
BCHE
BCL11A
BCL6
BCORL1
BEND3
BEST3
BIRC6
BMP1
BRCA2
BRD1
BRD4
BRSK2
BRWD1
BSPRY
BTN1A1
C10orf90
C15orf62
C1orf146
C20orf111
C2CD3
C2orf42
C3
C3orf38
C5orf42
C7orf43
CACHD1
CACNA1A
CACNA1D
CACNA1E
CACNA1G
CACNA1S
CACNA2D2
CACNA2D3
CAD
CADPS
CAMSAP1
CAPN10
CAPS
CARKD
CASK
CATSPERG
CBX4
CCDC116
CCDC14
CCDC18
CCDC53
CCDC90B
CCNJ
CD151
CD247
CD72
CDC34
CDC42BPB
CDCA7L
CDH23
CDH5
CDHR3
CDHR5
CDON
CDX2
CECR1
CELA1
CEP350
CERS6
CGNL1
CHD1
CHD2
CHD3
CHD7
CHD8
CHMP2A
CHRND
CHST5
CIAO1
CISH
CIT
CLCA2
CLCN7
CLTC
CNGB1
CNOT1
CNOT2
CNOT3
CNOT4
CNOT6
CNPY2
CNST
COL12A1
COL15A1
COL25A1
COLEC12
COPS2
CPA4
CPZ
CSAD
CSDE1
CSMD1
CST9
CSTA
CSTF2T
CTNNB1
CTTNBP2
CUBN
CUL3
CUL5
CYP17A1
CYP1A2
CYP20A1
CYP26B1
CYP4F12
CYP4F3
CYP4Z1
CYTH4
DAB2
DAG1
DARC
DBNL
DBR1
DCAF11
DCAF4
DCAF4L2
DCAF5
DDB1
DDI2
DDR2
DDX20
DENND5A
DENND5B
DENR
DEPDC7
DET1
DGCR14
DGCR8
DHRS4L1
DHX9
DICER1
DIP2A
DIP2C
DISC1
DLL1
DNAH10
DNAH11
DNAH17
DNAH2
DNAH5
DNAH7
DNAH9
DNAJB9
DNMT3A
DOM3Z
DPP3
DPP4
DST
DUS1L
DUSP14
DUSP15
DUSP3
DYNAP
DYRK1A
EBAG9
ECI2
ECM2
EFCAB5
EFCAB6
EFR3A
EGFR
EHD2
EIF3G
EIF4A1
EIF4G1
EIF5A2
ELK1
ELL
ELOVL1
EMC4
EMILIN2
EMR1
ENPP2
EP400
EPHA1
EPHB2
EPHB6
EPHX2
ERP44
ERV3-1
ETFB
ETHE1
EWSR1
EYS
FAF2
FAM120B
FAM129B
FAM177B
FAM205A
FAM45A
FAM63B
FAM65C
FAM8A1
FAM91A1
FAT1
FAT2
FBLN7
FBN1
FBXL5
FBXL6
FBXO10
FBXO18
FBXW9
FCGBP
FCRL6
FEZF2
FGD3
FGF22
FLG
FMO3
FN1
FNIP1
FOXP1
FREM3
FRYL
G3BP2
GABRB3
GAD1
GAK
GALC
GALNT18
GALNT9
GAS2L3
GBP6
GCN1L1
GIMAP8
GJA10
GLDC
GLMN
GLRA2
GLTSCR1L
GMFG
GNA11
GNAS
GNL3L
GNRHR
GNS
GOLGA3
GOLGA4
GON4L
GORASP2
GPC5
GPR113
GPR114
GPR116
GPR139
GPR146
GPR98
GPRASP1
GPRIN3
GPS1
GPX8
GREB1L
GRIK5
GRIN2B
GRIN3B
GRM5
GRM7
GSAP
GSE1
GSKIP
GTF2IRD1
GTF3C1
GYPE
H2AFV
HDAC2
HDAC9
HDGFRP2
HDLBP
HECTD1
HERC1
HIGD2A
HIST1H2AE
HIST1H4E
HLTF
HMCN1
HMGXB3
HMHA1
HNRNPF
HNRNPUL1
HRH2
HSD3B1
HSPA4
HSPB2
HSPE1-MOB4
HTATIP2
ICA1
IFIH1
IFITM2
IFNA4
IGSF10
IKBIP
IKBKAP
IL1R2
IL20RB
INCENP
INMT
INPP5B
INTU
IQCE
IQCJ-SCHIP1
IQGAP2
IQGAP3
IQUB
IRF2BPL
ISLR2
ISY1-RAB43
ITGA11
ITGA2
ITGA3
ITGA5
ITGA7
ITGB2
ITGB3
ITPR1
ITSN2
JMJD1C
JUP
KALRN
KANK1
KANSL2
KATNAL2
KCNC1
KCNH3
KCNMA1
KCNQ1
KCNS1
KCNS3
KCNT2
KCTD20
KDM6B
KIAA0100
KIAA0232
KIAA0319
KIAA0556
KIAA0947
KIAA1324
KIAA1432
KIAA1462
KIAA1549
KIAA1751
KIAA1967
KIF18A
KIRREL2
KIRREL3
KRT80
KRTAP13-4
KRTAP9-3
L1TD1
L3MBTL1
LAMB2
LAMB3
LAMC3
LCN10
LDLR
LGR4
LIPE
LIX1
LLGL1
LLGL2
LMBR1
LMTK3
LPHN1
LPHN2
LRP1
LRP2
LRP5
LRRC31
LRRC40
LRRC8B
LRRIQ1
LRRK1
LTBP1
LTN1
LUZP1
LY6G6F
LZTR1
MACC1
MADD
MAN2C1
MANSC1
MAP2K1
MAP4
MAPK13
MAPK3
MARK1
MARK2
MBD5
MBNL1
MCAM
MCM2
MCM4
MCOLN3
MCPH1
MDC1
MDM2
MDN1
MED13L
MEF2C
MEGF11
METTL14
METTL16
METTL20
METTL21D
MFRP
MICALCL
MKI67
MKL2
MLL
MLL3
MLL5
MMP8
MMRN2
MOB4
MPDZ
MPHOSPH8
MPO
MPP6
MR1
MROH7
MSANTD3
MSH5
MSH6
MST1R
MTHFS
MTMR12
MTMR2
MTMR6
MTMR9
MUC16
MUC17
MUC2
MUC4
MUC5B
MYB
MYBBP1A
MYCBP2
MYH10
MYH9
MYO15A
MYO5B
MYO7A
MYO7B
MYO9B
MYOF
MYOM2
MYOM3
MYRIP
N4BP2
NAA40
NACA
NAPRT1
NAV2
NBEAL1
NCAPD2
NCKAP1
NCOR1
NDST4
NEB
NEK4
NF1
NFASC
NFIA
NISCH
NLGN1
NLRP11
NLRP6
NLRX1
NMRK2
NOC2L
NOD2
NOL6
NOLC1
NOTCH3
NPFFR2
NR2F1
NR3C2
NR4A2
NR5A2
NRXN1
NSUN7
NTNG1
NUAK1
NUP133
NUP98
OBSL1
OPLAH
OPRL1
OR10Z1
OR11L1
OR2D2
OR51A2
OR52E6
OR5AC2
OR5M9
OR6N2
OR8H1
OTUD7A
OXCT1
PACS2
PAEP
PAFAH1B2
PAOX
PAQR4
PAX5
PBLD
PBRM1
PCDHA13
PCDHB16
PCDHB4
PCDHGB1
PCNX
PCOLCE
PDCD1
PDE4B
PDE4DIP
PDGFD
PDIA6
PDLIM1
PER1
PEX5L
PFKM
PGD
PHF19
PHF2
PHF3
PIAS1
PIK3R2
PITPNM3
PIWIL4
PKDREJ
PLCD1
PLCD4
PLD5
PLEC
PLEKHA4
PLEKHA8
PLOD3
PLXDC1
PLXNB1
PLXNB2
PM20D1
PNISR
PNPLA7
POGZ
POLQ
POLR2A
POLR2M
POLRMT
POPDC2
POU3F4
PPIP5K2
PPM1D
PPP1R15A
PPP1R15B
PPP1R18
PPP1R26
PPP2R1B
PPRC1
PRAMEF12
PRCP
PRKCA
PRKD1
PROS1
PRPF39
PRRG3
PRSS55
PRUNE2
PSEN1
PSMG4
PTEN
PTGES
PTGES3L
PTGES3L-AARSD1
PTGR1
PTK7
PTMS
PTPRK
PTPRM
PTPRN2
PWWP2A
PXDN
PYHIN1
QRICH1
RAB2A
RAB43
RABL6
RAD21L1
RBM20
RBM27
RBMS3
RDH8
REEP2
RELN
REST
RETN
RFWD3
RFX2
RFX8
RGMA
RGS22
RHOT2
RIC8A
RIMS1
RIMS2
RNF123
RNF38
RNPEPL1
ROBO1
ROCK1
ROS1
RP1L1
RPL21
RPL35
RPRD1A
RPS6KA3
RPS6KB2
RPTN
RRP12
RTF1
RTN4RL1
RUNX2
RUVBL1
RYR1
S100G
SAFB
SASS6
SBF1
SBF2
SCARB2
SCHIP1
SCN1A
SCN2A
SCNN1G
SCP2
SCRIB
SCUBE2
SCYL1
SDHA
SEC16A
SEC22C
SEC24D
SEL1L
SEMA4G
SEMA6A
SESN2
SETBP1
SETD2
SETD5
SF1
SFPQ
SGIP1
SGSM3
SH2B1
SH2D3C
SH3RF3
SH3TC2
SHANK2
SLC17A3
SLC17A6
SLC22A23
SLC22A9
SLC25A29
SLC25A39
SLC26A5
SLC2A10
SLC30A5
SLC33A1
SLC34A1
SLC34A3
SLC39A5
SLC40A1
SLC4A11
SLC4A2
SLC5A1
SLC6A1
SLC6A13
SLC6A3
SLC6A4
SLC7A7
SLC8A3
SLC9A1
SLCO1C1
SLFN5
SLITRK5
SMAD2
SMARCC1
SMARCC2
SMC3
SMCHD1
SNAPC5
SND1
SNRK
SNTG1
SNX5
SOGA2
SOGA3
SORCS1
SP7
SPAG17
SPANXD
SPANXE
SPAST
SPATA13
SPATA6L
SPP2
SPRR2D
SRBD1
SRCAP
SRGAP1
SRGAP3
SRPR
SRRM2
ST20-MTHFS
ST3GAL3
ST3GAL6
ST7
STARD9
STAT2
STIL
STK11
STK36
STXBP1
STXBP3
SUCLA2
SUPT16H
SUV420H1
SV2B
SVIL
SWAP70
SYNE1
SYNE2
SYNRG
SYPL2
TAF6L
TANC2
TAS2R10
TAS2R3
TATDN2
TBC1D23
TBC1D28
TBC1D2B
TBL1XR1
TBR1
TBX18
TBX4
TCERG1L
TCF3
TCF4
TCF7L1
TCL1B
TCTN2
TDRD5
TECTA
TEKT1
TEPP
TET1
TGM1
TGM3
THBS3
THSD7A
TIPIN
TJP3
TLK2
TLR7
TM4SF19
TM4SF19-TCTEX1D2
TM9SF4
TMC4
TMEM132B
TMEM178A
TMEM41A
TMEM56
TMEM56-RWDD3
TMEM8A
TMPRSS2
TNFAIP2
TNIK
TNKS
TNRC6A
TNRC6C
TOP1
TOP3B
TOPORS
TPK1
TPR
TRAF7
TRAPPC8
TRDMT1
TRIM17
TRIM23
TRIM6
TRIO
TRIP12
TROAP
TROVE2
TRPM5
TRPM7
TRPV5
TRRAP
TSC2
TSEN2
TSNARE1
TSPAN17
TSPYL5
TSR2
TTC28
TTC39A
TTF2
TTN
TUBA1A
TUBAL3
TUBG1
TUBGCP5
TXNDC5
UBE3C
UBN2
UBR2
UBR3
UGGT1
UGT2B10
UIMC1
ULK1
UNC80
UPF1
UPF3A
USH2A
USP15
USP18
USP24
USP46
UTP20
VAV3
VCP
VKORC1L1
VNN1
VPS13B
VPS18
VPS39
VPS4A
VWCE
WBSCR17
WDFY3
WDFY4
WDR4
WDR55
WDR66
WHSC1
WNT5A
XIRP1
XPO5
YME1L1
YTHDC2
ZBED2
ZBED4
ZBTB41
ZC3H12B
ZDHHC1
ZFC3H1
ZFP69
ZFYVE26
ZFYVE9
ZKSCAN5
ZMAT5
ZMYM3
ZMYND11
ZMYND8
ZNF117
ZNF155
ZNF213
ZNF214
ZNF215
ZNF280B
ZNF292
ZNF311
ZNF335
ZNF337
ZNF33A
ZNF366
ZNF404
ZNF420
ZNF423
ZNF445
ZNF451
ZNF594
ZNF638
ZNF644
ZNF774
ZNF804A
ZNF804B
ZNF813
ZNF860
ZSCAN21

## Sheet: SNVs ID
Symbol
ABCA13
ABCC8
ACACA
ACO1
AGO1
ALDH3B2
ALG13
ALK
AP3B1
AP3M1
ARFGAP3
ARFGEF2
ARIH1
ARMC9
ASH1L
ATP7B
C15orf40
C1GALT1
C20orf26
CAMK2G
CAP1
CAPN14
CAPN9
CCDC15
CCNT1
CHAMP1
CHD2
CLRN3
CNGA3
COL4A3BP
CTNNA2
CTNNB1
CTTNBP2
CUX2
CXXC11
DBH
DDX3X
DEAF1
DGKH
DLEC1
DLG4
DOCK9
DYNC1H1
DYRK1B
EEF1A2
EFS
ERMP1
FHDC1
FRAS1
GATAD2B
GPR84
GPRASP1
GRB14
GRIA1
GRIN2A
GRIN2B
GTPBP8
HADHA
HIVEP2
IGSF3
IQSEC2
JMJD7
JMJD7-PLA2G4B
KCNA3
KCNH1
KCNK12
KCNQ3
KDM1A
KDM1B
KIF20B
KIF5C
KRT27
KRT32
LHFPL3
LRP1
LRP2
MAP3K1
MAT1A
MECP2
MEP1B
MFAP3
MGAT5B
MIB1
MLH1
MTF1
MYH2
MYH9
MYO1E
MYT1L
NAA10
NDUFA10
NEK1
NEK5
NGEF
NTM
NTRK3
ODF2L
OR5M1
OSBPL9
PDHA1
PHACTR1
PHIP
PIGR
PIK3R3
PLG
PPP2R5D
PROX2
PSG7
PSMA7
RANBP17
RAPGEF1
RB1
RBL2
RBM20
RBM33
SATB2
SCN11A
SCN2A
SCN8A
SETBP1
SETD5
SETDB2
SLC26A9
SLC2A1
SLC6A1
SLC6A8
SNX9
SREBF2
STAG1
STXBP1
SYNCRIP
SYNGAP1
TANC2
TCF4
TCP10L2
TMPRSS12
TNK2
TNKS2
TNPO2
TRIO
TUBA1A
TUSC3
UBTF
USP40
USP8
UTP14C
WAC
WDR73
ZBTB18
ZFYVE16
ZMYM6
ZMYND12
ZNF292
ZNF425
ZNF540
ZNF700
ZNF831
