# Supplementary material for: De Novo Variants Found in Three Distinct Schizophrenia Populations Hit a Common Core Gene Network Related to Microtubule and Actin Cytoskeleton Gene Ontology Classes
Source: Life (Basel). 2024 Feb 9;14(2):244. doi: 10.3390/life14020244 (PMC10890674; doi:10.3390/life14020244)
Supplement: Supplementary file 1 [file life-14-00244-s001.zip › Supplementary Table 2 SZ.xlsx]

## Sheet: Feuil1
	Number of WES families	Number of analyzed families	Number of families carying mutation(s)	Number of choromosomes carying mutation(s)
Algerian cohort	91	75	30	18
French Cohort	54	45	17	14
Japanese cohort	74	61	25	20
	Mean age SZ patients	Men %
Algerian
French
Japanese	31.7	58.9

## Sheet: Feuil2
	Number of families	Number of mutations	Number of families carying mutation(s)	Number of choromosomes carying mutation(s)
Algerian cohort	75	35	30	18
French Cohort	45	21	17	14
Japanese cohort	61	32	25	20

## Sheet: Feuil4
												1
	Algerian cohort	French cohort	Japanese cohort	Total			Algerian cohort	French cohort	Japanese cohort			1
Number of families	75	45	61	181		% SZ patients with 1 mutation	90	82.3529	76			1
Number of mutations	35	21	32	88		% SZ patients with 2 or more mutations	10	17.6471	24			1
Number of SZ patients with mutation(s)	30	17	25	72								1
Number of chromosomes with mutation(s)	18	14	16	22			Algerian cohort	French cohort	Japanese cohort			1
						% chromosomes with 1 mutation	66.6667	64.2857	56.25			1
						% chromosomes with 2 mutations	5.55556	28.5714	6.25			1
	Algerian cohort	French cohort	Japanese cohort			% chromosomes with 3 or more mutations	27.7778	7.14286	37.5			2
% SZ patients with 1 mutation	36	31.1111	31.1475									2
% SZ patients with 2 or more mutations	4	6.66667	9.83607									2
% SZ patients with mutation(s)	40	37.7778	40.9836									2
												2
												2
	Algerian cohort	French cohort	Japanese cohort									3
% chromosomes with 1 mutation	52.1739	39.1304	39.1304									3
% chromosomes with 2 mutations	4.34783	17.3913	4.34783									3
% chromosomes with 3 or more mutations	21.7391	4.34783	26.087									5
% chromosomes with mutation(s)	78.2609	60.8696	69.5652									5
												5
												5
												5
												5
												5
												5
												5
												5
												5
												5
												5
												6
												6
												6
												6
												6
												6
												6
												7
												8
												8
												9
												9
												10
												10
												10
												10
												10
												10
												11
												11
												11
												11
												11
												11
												11
												12
												12
												12
												12
												12
												12
												13
												14
												14
												14
												15
												15
												16
												16
												16
												16
												16
												17
												17
												18
												19
												19
												19
												19
												19
												19
												19
												20
												20
												21
												22
												X
												X

## Sheet: Feuil3
	Mutations probably damaging	Mutations posibly damaging	Mutations benign	Total
Algerian cohort	19	6	10	35
French Cohort	17	0	4	21
Japanese cohort	12	13	7	32
Total	48	19	21	88

## Sheet: Feuil5
Cohort	Gene	Chromosome	Position	Famille	Père	Mère	Patient	Uniprot	Mutation AA	PPH2 score	PPH2 Prediction
Algerian	HISPPD1	5	chr5:102489584	34	G/G	G/G	G/A	O43314-2	R388H	1	probably damaging
Algerian	BTRC	10	chr10:103310478	60	G/G	G/G	G/A	Q9Y297	R560Q	1	probably damaging
Algerian	SKP2	5	chr5:36181963	69	G/G	G/G	G/A	Q13309	G369R	1	probably damaging
Algerian	PUM1	1	chr1:31414074	103	G/G	G/G	A/G	E9PCJ0	R1056C	1	probably damaging
Algerian	ZNF618	9	chr9:116811165	135	G/G	G/G	G/A	Q5T7W0-2	R435H	1	probably damaging
Algerian	PCDH19	X	chrX:99597014	151	C/C	C/C	T/T	Q8TAB3-2	S865N	1	probably damaging
Algerian	ACOX1	17	chr17:73944381	165	T/T	T/T	A/T	Q15067-2	Y629F	1	probably damaging
Algerian	ATP13A2	1	chr1:17318848	166	G/G	G/G	A/G	Q9NQ11	S632L	1	probably damaging
Algerian	LPHN1	19	chr19:14272190	136	G/G	G/G	G/A	O94910	R487W	0.999	probably damaging
Algerian	LPCAT1	5	chr5:1494826	148	G/G	G/G	G/A	Q8NF37	P161L	0.997	probably damaging
Algerian	GLI1	12	chr12:57864819	136	T/T	T/T	T/A	P08151	C766S	0.993	probably damaging
Algerian	SRRM1	1	chr1:24977932	140	G/G	G/G	A/G	Q8IYB3	R185Q	0.983	probably damaging
Algerian	POTEA	8	chr8:43157139	136	G/G	G/G	A/G	Q6S8J7	R240H	0.982	probably damaging
Algerian	OR4C11	11	chr11:55371021	63	T/T	G/G	T/T	Q6IEV9	T277P	0.977	probably damaging
Algerian	MYH11	16	chr16:15820797	151	T/T	T/T	T/G	Q3MNF1	K1263Q	0.976	probably damaging
Algerian	C11orf36	11	chr11:3243412	157	A/A	C/C	A/A	Q2M3A8	E157A	0.97	probably damaging
Algerian	BTNL3	5	chr5:180420151	102	C/C	T/T	T/T	Q6UXE8	R130W	0.963	probably damaging
Algerian	OR4P4	11	chr11:55406157	63	A/A	G/G	A/A	Q8NGL7	I108M	0.959	probably damaging
Algerian	MYO1B	2	chr2:192228467	23	T/T	T/T	C/T	O43795	I260T	0.949	probably damaging
Algerian	TTN	2	chr2:179585273	164	C/C	C/C	C/A	Q8WZ42	R7422L	0.929	possibly damaging
Algerian	ADAMTS2	5	chr5:178634558	151	C/C	C/C	C/T	O95450	G283R	0.921	possibly damaging
Algerian	RYR3	15	chr15:33955901	31	G/G	G/G	G/A	Q15413	R1861Q	0.718	possibly damaging
Algerian	UHRF1	19	chr19:4941574	150	G/G	G/G	A/G	Q96T88	V274M	0.651	possibly damaging
Algerian	PCDHB9	5	chr5:140568167	46	A/A	T/T	T/T	Q9Y5E1	L426M	0.645	possibly damaging
Algerian	NFIC	19	chr19:3381984	115	C/C	C/C	T/C	P08651-2	P93L	0.519	possibly damaging
Algerian	ZIC1	3	chr3:147128576	175	T/T	T/T	C/T	Q15915	I226T	0.391	benign
Algerian	ZNF548	19	chr19:57910901	154	A/A	A/A	G/A	Q8NEK5	T416A	0.33	benign
Algerian	SPRY4	5	chr5:141694466	29	C/C	C/C	T/C	Q9C004	G70R	0.029	benign
Algerian	VASN	16	chr16:4430931	159	G/G	G/G	A/G	Q6EMK4	G18E	0.004	benign
Algerian	BTBD7	14	chr14:93709344	26	C/C	C/C	A/C	Q9P203	A892S	0.002	benign
Algerian	PCDHB9	5	chr5:140567445	123	A/A	A/G	G/G	Q9Y5E1	S185G	0.001	benign
Algerian	SYNE1	6	chr6:152673248	170	T/T	T/T	T/C	Q8NF91	I3832V	0.001	benign
Algerian	SCNN1G	16	chr16:23200844	182	G/G	G/G	A/G	P51170	R157Q	0.001	benign
Algerian	DSCR3	21	chr21:38612937	141	C/C	C/C	G/C	O14972	V21L	0	benign
Algerian	TNFRSF6B	20	chr20:62329635	160	G/G	G/G	A/G	O95407	A208T	0	benign
French	QTRT1	19	chr19:10822884	Z015	G/G	G/G	G/T	Q9BXR0	G232W	1	probably damaging
French	WDR53	3	chr3:196287910	Z025	G/G	G/G	A/G	Q7Z5U6	P146L	1	probably damaging
French	MC3R	20	chr20:54824818	Z029	C/C	C/C	C/T	P41968	R344C	1	probably damaging
French	CES4	16	chr16:55806311	Z038	G/G	T/T	G/G	Q9UKY3	W190C	1	probably damaging
French	CSPP1	8	chr8:68070693	Z038	G/G	G/G	G/C	Q1MSJ5	K781N	1	probably damaging
French	LEO1	15	chr15:52245429	Z079	C/C	C/C	G/C	Q8WVC0	D458H	1	probably damaging
French	CORO1C	12	chr12:109041222	Z084	C/C	C/C	C/T	Q9ULV4	R461H	1	probably damaging
French	KRT77	12	chr12:53086645	Z032	G/G	G/A	A/A	Q7Z794	T367M	0.999	probably damaging
French	HLA-H	6	chr6:29855818	Z038	T/T	G/G	G/G	P01893	D54Y	0.999	probably damaging
French	VEPH1	3	chr3:157177981	Z051	C/C	C/C	T/C	Q14D04	S173N	0.999	probably damaging
French	NIN	14	chr14:51259598	Z035	G/G	G/G	T/G	Q8N4C6-7	D89E	0.996	probably damaging
French	SCUBE3	6	chr6:35207648	Z077	C/C	C/C	G/C	Q8IX30	Q317E	0.988	probably damaging
French	STK38L	12	chr12:27462071	Z035	A/A	A/A	G/A	Q9Y2H1	T112A	0.985	probably damaging
French	IPO13	1	chr1:44415659	Z088	C/C	C/C	T/C	O94829	R219C	0.977	probably damaging
French	DNAH10	12	chr12:124359929	Z078	A/A	A/A	G/A	Q8IVF4	N2579S	0.976	probably damaging
French	SPEN	1	chr1:16262042	Z075	C/C	C/C	T/C	Q96T58	P3103S	0.969	probably damaging
French	OR4S2	11	chr11:55418693	Z101	C/C	T/T	T/T	Q8NH73	F105S	0.96	probably damaging
French	SKP2	5	chr5:36182122	Z099	A/A	A/A	C/A	Q13309	S422R	0.181	benign
French	RBM20	10	chr10:112572199	Z013	G/G	G/G	G/T	Q5T481	A682S	0.07	benign
French	ARHGAP21	10	chr10:24908686	Z080	C/C	T/T	C/C	Q5T5U3	N712S	0.013	benign
French	UGGT2	13	chr13:96665620	Z088	C/C	C/C	T/C	Q9NYU1	V201I	0.004	benign
Japanese	ABCC2	chr10	chr10:101611278	69	G/G	G/G	G/A			1	probably damaging
Japanese	ITGAM	chr16	chr16:31332562	60	C/C	C/C	C/T			0.999	probably damaging
Japanese	IL17B	chr5	chr5:148754050	38	G/G	G/G	G/A			0.999	probably damaging
Japanese	SECISBP2	chr9	chr9:91964831	33	C/C	C/C	C/T			0.997	probably damaging
Japanese	PRRG3	chrX	chrX:150869475	60	A/A	A/A	A/G			0.994	probably damaging
Japanese	DHRS9	chr2	chr2:169940028	21	G/G	G/G	G/A			0.993	probably damaging
Japanese	GPR83	chr11	chr11:94113926	43	G/G	G/G	G/A			0.987	probably damaging
Japanese	MARK4	chr19	chr19:45790886	30	G/G	G/G	G/T			0.98	probably damaging
Japanese	HIPK2	chr7	chr7:139268761	72	C/C	C/C	C/T			0.972	probably damaging
Japanese	RBM14	chr11	chr11:66392695	62	G/G	G/G	G/A			0.959	probably damaging
Japanese	GABRR1	chr6	chr6:89910913	1	T/T	T/T	T/C			0.948	probably damaging
Japanese	INTS3	chr1	chr1:153745469	13	G/G	G/G	G/A			0.947	probably damaging
Japanese	OR9G9	chr11	chr11:56468440	51	G/G	G/G	G/T			0.899	possibly damaging
Japanese	PRIM2	chr6	chr6:57512510	51	G/G	G/G	T/G			0.892	possibly damaging
Japanese	DNAH6	chr2	chr2:84848382	33	C/C	C/C	C/A			0.864	possibly damaging
Japanese	TCP11L2	chr12	chr12:106740187	47	A/A	A/A	A/G			0.823	possibly damaging
Japanese	KIAA1009	chr6	chr6:84910572	42	T/T	T/T	T/G			0.801	possibly damaging
Japanese	LAD1	chr1	chr1:201356296	24	C/C	C/C	C/T			0.783	possibly damaging
Japanese	RTTN	chr18	chr18:67691972	72	G/G	G/G	G/A			0.763	possibly damaging
Japanese	CAST	chr5	chr5:96097979	10	A/A	A/A	A/T			0.708	possibly damaging
Japanese	DAB2	chr5	chr5:39392558	72	G/G	G/G	G/A			0.666	possibly damaging
Japanese	SNED1	chr2	chr2:241976318	57	G/G	G/G	G/A			0.623	possibly damaging
Japanese	NACC1	chr19	chr19:13249035	29	G/G	G/G	G/A			0.569	possibly damaging
Japanese	FOXI1	chr5	chr5:169535610	58	G/G	G/G	G/A			0.556	possibly damaging
Japanese	TRDN	chr6	chr6:123851705	19	G/G	G/G	G/A			0.478	possibly damaging
Japanese	CLSPN	chr1	chr1:36230927	66	C/C	C/C	C/A			0.414	benign
Japanese	FAM178A	chr10	chr10:102672962	56	C/C	C/C	C/T			0.398	benign
Japanese	DCAF4	chr14	chr14:73406575	44	C/C	C/C	C/T			0.205	benign
Japanese	CCAR1	chr10	chr10:70508947	41	G/G	G/G	G/A			0.162	benign
Japanese	VPS25	chr17	chr17:40931073	13	G/G	G/G	G/A			0.144	benign
Japanese	SPRED2	chr2	chr2:65559158	4	T/T	T/T	T/C			0.113	benign
Japanese	SMC1B	chr22	chr22:45767391	24	C/C	C/C	C/T			0.104	benign

## Sheet: DAVID Alg
Functional Annotation Clustering
Annotation Cluster 1	Enrichment Score: 1.3695208146364801
Category	Term	Count	%	PValue	Genes	List Total	Pop Hits	Pop Total	Fold Enrichment	Bonferroni	Benjamini	FDR
GOTERM_MF_DIRECT	GO:0051015~actin filament binding	4	12.903225806451612	0.0011915513734995211	SYNE1, MYO1B, MYH11, TTN	28	132	16881	18.26948051948052	0.11027393863639179	0.11027393863639179	1.3096452360083277
UP_KEYWORDS	Calmodulin-binding	4	12.903225806451612	0.0013852365751621499	MYO1B, RYR3, MYH11, TTN	31	152	20581	17.47113752122241	0.15909334058763003	0.15909334058763003	1.5902340877036014
GOTERM_MF_DIRECT	GO:0005516~calmodulin binding	4	12.903225806451612	0.003314968086018924	MYO1B, RYR3, MYH11, TTN	28	189	16881	12.759637188208616	0.2777663135700845	0.15015666947965312	3.6049029243704123
UP_KEYWORDS	ATP-binding	4	12.903225806451612	0.3309419772518393	MYO1B, MYH11, TTN, ATP13A2	31	1391	20581	1.9091393984369562	1.0	0.876701667902273	99.04138727637529
GOTERM_MF_DIRECT	GO:0005524~ATP binding	4	12.903225806451612	0.43273180307959386	MYO1B, MYH11, TTN, ATP13A2	28	1495	16881	1.6130912565695172	1.0	0.9961352031166345	99.81049864824371
UP_KEYWORDS	Nucleotide-binding	4	12.903225806451612	0.49014662819526544	MYO1B, MYH11, TTN, ATP13A2	31	1788	20581	1.485242115898102	1.0	0.9451737750307502	99.95861300585014
GOTERM_CC_DIRECT	GO:0070062~extracellular exosome	5	16.129032258064516	0.6744372257431142	VASN, MYO1B, MYH11, SCNN1G, TTN	30	2811	18224	1.080517016482865	1.0	0.999986623348694	99.99950102600457
Annotation Cluster 2	Enrichment Score: 1.2215946118359682
Category	Term	Count	%	PValue	Genes	List Total	Pop Hits	Pop Total	Fold Enrichment	Bonferroni	Benjamini	FDR
UP_SEQ_FEATURE	compositionally biased region:Ser-rich	5	16.129032258064516	0.00401309800230704	SYNE1, PUM1, SRRM1, TTN, ZIC1	31	441	20063	7.337795333187038	0.9156702723159976	0.9156702723159976	5.784958955045161
UP_SEQ_FEATURE	compositionally biased region:Ala-rich	3	9.67741935483871	0.026293774531104746	PUM1, SRRM1, TTN	31	169	20063	11.488642870776866	0.999999923583485	0.9622742879516409	32.622944825969036
UP_SEQ_FEATURE	mutagenesis site	6	19.35483870967742	0.22492256837407976	TNFRSF6B, SYNE1, UHRF1, PUM1, SRRM1, TTN	31	2191	20063	1.7723237290381473	1.0	0.9999941766668713	97.70813784204631
GOTERM_MF_DIRECT	GO:0044822~poly(A) RNA binding	3	9.67741935483871	0.5473382741741636	SYNE1, PUM1, SRRM1	28	1129	16881	1.602018220928761	1.0	0.9984553888639804	99.9843737890588
Annotation Cluster 3	Enrichment Score: 1.015055243621655
Category	Term	Count	%	PValue	Genes	List Total	Pop Hits	Pop Total	Fold Enrichment	Bonferroni	Benjamini	FDR
GOTERM_MF_DIRECT	GO:0061630~ubiquitin protein ligase activity	3	9.67741935483871	0.03573691293925427	UHRF1, BTRC, SKP2	28	187	16881	9.672077922077921	0.9717405892288128	0.5899934681441263	33.12736902340049
GOTERM_MF_DIRECT	GO:0004842~ubiquitin-protein transferase activity	3	9.67741935483871	0.09665747395917873	UHRF1, BTRC, SKP2	28	329	16881	5.497503256621798	0.9999528435983046	0.8636333625583299	67.50205762598782
UP_KEYWORDS	Ubl conjugation pathway	3	9.67741935483871	0.26090463464558594	UHRF1, BTRC, SKP2	31	680	20581	2.9289848197343455	1.0	0.8774826003755827	96.96864152443032
Annotation Cluster 4	Enrichment Score: 0.7250799274605373
Category	Term	Count	%	PValue	Genes	List Total	Pop Hits	Pop Total	Fold Enrichment	Bonferroni	Benjamini	FDR
UP_SEQ_FEATURE	zinc finger region:C2H2-type 4	4	12.903225806451612	0.056645129154186465	ZNF548, ZIC1, ZNF618, GLI1	31	588	20063	4.4026771999122225	0.9999999999999998	0.9974637190498873	57.85883929811689
UP_SEQ_FEATURE	zinc finger region:C2H2-type 3	4	12.903225806451612	0.06838672438282921	ZNF548, ZIC1, ZNF618, GLI1	31	636	20063	4.070399675390546	1.0	0.9980178626424401	64.99752051508365
UP_KEYWORDS	DNA-binding	7	22.58064516129032	0.07193227186096723	ZNF548, UHRF1, SRRM1, ZIC1, NFIC, ZNF618, GLI1	31	2050	20581	2.2669866247049564	0.999911394864903	0.7888571000884472	57.82184261605854
GOTERM_MF_DIRECT	GO:0000978~RNA polymerase II core promoter proximal region sequence-specific DNA binding	3	9.67741935483871	0.10979232646442846	ZIC1, NFIC, GLI1	28	355	16881	5.09486921529175	0.9999887759216836	0.8503677815912135	72.36113186047297
UP_KEYWORDS	Acetylation	9	29.03225806451613	0.11262159942081122	ACOX1, UHRF1, PUM1, SKP2, SRRM1, NFIC, ZNF618, SPRY4, GLI1	31	3424	20581	1.7450727313837808	0.9999996737078061	0.8097653465587894	74.88548261013923
UP_KEYWORDS	Nucleus	12	38.70967741935484	0.11759945874423391	ZNF548, SYNE1, UHRF1, BTRC, BTBD7, SKP2, SRRM1, TTN, ZIC1, NFIC, ZNF618, GLI1	31	5244	20581	1.519229349671514	0.9999998384820745	0.7906745310623193	76.46724943359766
GOTERM_CC_DIRECT	GO:0005634~nucleus	13	41.935483870967744	0.1219783712464731	ACOX1, SYNE1, UHRF1, ZNF548, BTRC, BTBD7, SKP2, SRRM1, DSCR3, ZIC1, NFIC, ZNF618, GLI1	30	5415	18224	1.458368728839643	0.9999917686838754	0.9999917686838754	75.71111013840262
INTERPRO	IPR015880:Zinc finger, C2H2-like	4	12.903225806451612	0.12368005351091672	ZNF548, ZIC1, ZNF618, GLI1	31	762	18559	3.1426636186605705	0.9999998497339222	0.9999998497339222	77.98067776455072
INTERPRO	IPR007087:Zinc finger, C2H2	4	12.903225806451612	0.13714583983490874	ZNF548, ZIC1, ZNF618, GLI1	31	799	18559	2.9971335136662764	0.9999999762014616	0.9998457322510503	81.56177780719354
UP_KEYWORDS	Metal-binding	9	29.03225806451613	0.14684410401999945	ZNF548, UHRF1, LPCAT1, TTN, ZIC1, ADAMTS2, ATP13A2, ZNF618, GLI1	31	3640	20581	1.6415189649060618	0.9999999976091652	0.8354750461195551	84.06307696891258
GOTERM_MF_DIRECT	GO:0003700~transcription factor activity, sequence-specific DNA binding	4	12.903225806451612	0.196812679689796	ZNF548, UHRF1, ZIC1, NFIC	28	961	16881	2.5094395718745353	0.999999999530051	0.95350183515652	91.13763514739341
UP_SEQ_FEATURE	zinc finger region:C2H2-type 5	3	9.67741935483871	0.19830202694738194	ZNF548, ZIC1, GLI1	31	550	20063	3.530146627565982	1.0	0.9999987507098603	96.21974070109137
UP_SEQ_FEATURE	zinc finger region:C2H2-type 1	3	9.67741935483871	0.2004886084954112	ZNF548, ZNF618, GLI1	31	554	20063	3.504658204262257	1.0	0.9999963100977813	96.3696862527984
GOTERM_BP_DIRECT	GO:0045944~positive regulation of transcription from RNA polymerase II promoter	4	12.903225806451612	0.22283692266056884	UHRF1, ZIC1, NFIC, GLI1	29	981	16792	2.3609968715947836	1.0	0.9999439955952508	96.07882433573704
UP_SEQ_FEATURE	zinc finger region:C2H2-type 2	3	9.67741935483871	0.2341722643489271	ZNF548, ZNF618, GLI1	31	615	20063	3.1570416994492527	1.0	0.9999918708646893	98.08167826900984
UP_KEYWORDS	Transcription regulation	6	19.35483870967742	0.2484060370816856	ZNF548, UHRF1, ZIC1, NFIC, ZNF618, GLI1	31	2332	20581	1.70815581253804	0.9999999999999997	0.9218897758333471	96.3199266259478
UP_KEYWORDS	Activator	3	9.67741935483871	0.2505468136809199	ZIC1, NFIC, GLI1	31	661	20581	3.0131765165194473	0.9999999999999998	0.909592543109675	96.4393345647794
SMART	SM00355:ZnF_C2H2	4	12.903225806451612	0.25106750455995763	ZNF548, ZIC1, ZNF618, GLI1	24	762	10057	2.1996937882764653	0.9999773859181195	0.9999773859181195	92.5423637524999
UP_KEYWORDS	Zinc	6	19.35483870967742	0.2529377218871801	ZNF548, UHRF1, ZIC1, ADAMTS2, ZNF618, GLI1	31	2348	20581	1.6965159092158049	0.9999999999999999	0.897529215434665	96.56850304337257
UP_KEYWORDS	Transcription	6	19.35483870967742	0.2672515726033543	ZNF548, UHRF1, ZIC1, NFIC, ZNF618, GLI1	31	2398	20581	1.6611423498076352	1.0	0.8707158268762378	97.2563864709655
INTERPRO	IPR013087:Zinc finger C2H2-type/integrase DNA-binding domain	3	9.67741935483871	0.3206457080251593	ZNF548, ZIC1, GLI1	31	712	18559	2.5225172163827474	1.0	0.9999997813140749	98.81012838273571
GOTERM_BP_DIRECT	GO:0006351~transcription, DNA-templated	5	16.129032258064516	0.4142262643165474	ZNF548, UHRF1, NFIC, ZNF618, GLI1	29	1955	16792	1.4809066055207691	1.0	0.9999999814337729	99.89623761586473
GOTERM_MF_DIRECT	GO:0046872~metal ion binding	5	16.129032258064516	0.42605251080000295	ZNF548, ZIC1, ATP13A2, ZNF618, GLI1	28	2069	16881	1.4569667886487605	1.0	0.9976319779280143	99.78431318547405
UP_KEYWORDS	Zinc-finger	4	12.903225806451612	0.4874542669988082	ZNF548, UHRF1, ZIC1, GLI1	31	1781	20581	1.4910796761514915	1.0	0.9493984881723555	99.95601396737341
GOTERM_MF_DIRECT	GO:0003677~DNA binding	4	12.903225806451612	0.5096769586965301	SRRM1, NFIC, ZNF618, GLI1	28	1674	16881	1.4406041986687148	1.0	0.9982522524914518	99.9621880048382
Annotation Cluster 5	Enrichment Score: 0.6399946448847759
Category	Term	Count	%	PValue	Genes	List Total	Pop Hits	Pop Total	Fold Enrichment	Bonferroni	Benjamini	FDR
UP_SEQ_FEATURE	topological domain:Cytoplasmic	11	35.483870967741936	0.024339606581905655	PCDHB9, VASN, SYNE1, LPCAT1, RYR3, OR4C11, BTNL3, SCNN1G, ATP13A2, OR4P4, PCDH19	31	3456	20063	2.059933169056153	0.9999997377682207	0.9773706890343171	30.59104882350283
UP_SEQ_FEATURE	topological domain:Extracellular	8	25.806451612903224	0.11275270544587451	PCDHB9, VASN, OR4C11, BTNL3, SCNN1G, ATP13A2, OR4P4, PCDH19	31	2787	20063	1.857749690382768	1.0	0.9998986240206077	83.01496444319075
UP_SEQ_FEATURE	transmembrane region	11	35.483870967741936	0.20379660766841182	PCDHB9, VASN, SYNE1, LPCAT1, RYR3, OR4C11, BTNL3, SCNN1G, ATP13A2, OR4P4, PCDH19	31	5056	20063	1.4080555839118007	1.0	0.9999915378404277	96.5860251138558
UP_SEQ_FEATURE	glycosylation site:N-linked (GlcNAc...)	9	29.03225806451613	0.28976804578417004	PCDHB9, VASN, TNFRSF6B, RYR3, OR4C11, SCNN1G, ADAMTS2, OR4P4, PCDH19	31	4234	20063	1.375706645130815	1.0	0.9999991920052816	99.37211857683216
UP_KEYWORDS	Transmembrane helix	11	35.483870967741936	0.291468176926197	PCDHB9, VASN, SYNE1, LPCAT1, RYR3, OR4C11, BTNL3, SCNN1G, ATP13A2, OR4P4, PCDH19	31	5634	20581	1.2962256804882797	1.0	0.8588213266859431	98.13989051325976
UP_KEYWORDS	Transmembrane	11	35.483870967741936	0.29504796435107905	PCDHB9, VASN, SYNE1, LPCAT1, RYR3, OR4C11, BTNL3, SCNN1G, ATP13A2, OR4P4, PCDH19	31	5651	20581	1.2923262225926329	1.0	0.8504521181869162	98.24571616761165
GOTERM_CC_DIRECT	GO:0016021~integral component of membrane	10	32.25806451612903	0.4417451857464163	PCDHB9, VASN, SYNE1, LPCAT1, RYR3, OR4C11, BTNL3, ATP13A2, OR4P4, PCDH19	30	5163	18224	1.1765769255600749	1.0	0.9998406004264605	99.82386112171137
UP_KEYWORDS	Glycoprotein	8	25.806451612903224	0.506810395450089	PCDHB9, VASN, TNFRSF6B, OR4C11, SCNN1G, ADAMTS2, OR4P4, PCDH19	31	4551	20581	1.167045881443993	1.0	0.9421700417354364	99.97181761566294
UP_KEYWORDS	Membrane	12	38.70967741935484	0.5570050355367459	PCDHB9, VASN, SYNE1, LPCAT1, RYR3, OR4C11, BTNL3, SCNN1G, ATP13A2, SPRY4, OR4P4, PCDH19	31	7494	20581	1.063095637800563	1.0	0.9584333263304631	99.9918545497555
Annotation Cluster 6	Enrichment Score: 0.40853343546281906
Category	Term	Count	%	PValue	Genes	List Total	Pop Hits	Pop Total	Fold Enrichment	Bonferroni	Benjamini	FDR
UP_SEQ_FEATURE	topological domain:Extracellular	8	25.806451612903224	0.11275270544587451	PCDHB9, VASN, OR4C11, BTNL3, SCNN1G, ATP13A2, OR4P4, PCDH19	31	2787	20063	1.857749690382768	1.0	0.9998986240206077	83.01496444319075
UP_SEQ_FEATURE	glycosylation site:N-linked (GlcNAc...)	9	29.03225806451613	0.28976804578417004	PCDHB9, VASN, TNFRSF6B, RYR3, OR4C11, SCNN1G, ADAMTS2, OR4P4, PCDH19	31	4234	20063	1.375706645130815	1.0	0.9999991920052816	99.37211857683216
GOTERM_CC_DIRECT	GO:0005886~plasma membrane	8	25.806451612903224	0.4937207986160238	PCDHB9, VASN, ACOX1, MYO1B, OR4C11, SCNN1G, OR4P4, PCDH19	30	4121	18224	1.1792606972417696	1.0	0.9998417655250218	99.93916755017155
UP_KEYWORDS	Cell membrane	6	19.35483870967742	0.5019103997648757	PCDHB9, OR4C11, SCNN1G, SPRY4, OR4P4, PCDH19	31	3175	20581	1.2546202692405384	1.0	0.9451999263815304	99.96840422924349
UP_KEYWORDS	Glycoprotein	8	25.806451612903224	0.506810395450089	PCDHB9, VASN, TNFRSF6B, OR4C11, SCNN1G, ADAMTS2, OR4P4, PCDH19	31	4551	20581	1.167045881443993	1.0	0.9421700417354364	99.97181761566294
UP_SEQ_FEATURE	signal peptide	6	19.35483870967742	0.5764034717444992	PCDHB9, VASN, TNFRSF6B, BTNL3, ADAMTS2, PCDH19	31	3346	20063	1.160538341399456	1.0	0.999999999996621	99.99970368601285
UP_KEYWORDS	Signal	7	22.58064516129032	0.5839945160067928	PCDHB9, VASN, TNFRSF6B, LPCAT1, BTNL3, ADAMTS2, PCDH19	31	4160	20581	1.1171448511166253	1.0	0.9563846376551434	99.99606252467312
Annotation Cluster 7	Enrichment Score: 0.3826192406643252
Category	Term	Count	%	PValue	Genes	List Total	Pop Hits	Pop Total	Fold Enrichment	Bonferroni	Benjamini	FDR
GOTERM_BP_DIRECT	GO:0045893~positive regulation of transcription, DNA-templated	3	9.67741935483871	0.21156660751150927	BTRC, ZIC1, GLI1	29	515	16792	3.37301640441915	1.0	0.9999990304687489	95.28212651027144
GOTERM_CC_DIRECT	GO:0005654~nucleoplasm	7	22.58064516129032	0.276318962945268	ACOX1, SYNE1, BTRC, SKP2, SRRM1, ZIC1, GLI1	30	2784	18224	1.5273946360153257	0.9999999999997713	0.9999995217844717	97.03482855365051
UP_KEYWORDS	Cytoplasm	8	25.806451612903224	0.5739419805277899	SYNE1, BTRC, PUM1, SKP2, TTN, ZIC1, SPRY4, GLI1	31	4816	20581	1.1028292787482585	1.0	0.9605113291556812	99.99481039730071
GOTERM_CC_DIRECT	GO:0005737~cytoplasm	7	22.58064516129032	0.8786122070663134	SYNE1, MYO1B, BTRC, SKP2, ZIC1, SPRY4, GLI1	30	5222	18224	0.8142984807864164	1.0	0.9999999678717931	99.99999998911136
Annotation Cluster 8	Enrichment Score: 0.32379896764192967
Category	Term	Count	%	PValue	Genes	List Total	Pop Hits	Pop Total	Fold Enrichment	Bonferroni	Benjamini	FDR
UP_SEQ_FEATURE	glycosylation site:N-linked (GlcNAc...)	9	29.03225806451613	0.28976804578417004	PCDHB9, VASN, TNFRSF6B, RYR3, OR4C11, SCNN1G, ADAMTS2, OR4P4, PCDH19	31	4234	20063	1.375706645130815	1.0	0.9999991920052816	99.37211857683216
UP_KEYWORDS	Receptor	4	12.903225806451612	0.43527377152921065	TNFRSF6B, RYR3, OR4C11, OR4P4	31	1648	20581	1.611415596617601	1.0	0.9290256112029168	99.86503358043876
UP_SEQ_FEATURE	disulfide bond	6	19.35483870967742	0.44681951907174283	VASN, TNFRSF6B, OR4C11, TTN, ADAMTS2, OR4P4	31	2917	20063	1.3312174461167572	1.0	0.9999999952465837	99.98452945313645
UP_KEYWORDS	Disulfide bond	6	19.35483870967742	0.576851355819896	VASN, TNFRSF6B, OR4C11, TTN, ADAMTS2, OR4P4	31	3434	20581	1.159993988013602	1.0	0.9576540061887684	99.99520573839592
GOTERM_CC_DIRECT	GO:0005576~extracellular region	3	9.67741935483871	0.7395986621806626	TNFRSF6B, TTN, ADAMTS2	30	1610	18224	1.1319254658385094	1.0	0.9999944945997288	99.9999560527349
Functional Annotation Chart
Category	Term	Count	%	PValue	Genes	List Total	Pop Hits	Pop Total	Fold Enrichment	Bonferroni	Benjamini	FDR
GOTERM_MF_DIRECT	GO:0051015~actin filament binding	4	12.903225806451612	0.0011915513734995211	SYNE1, MYO1B, MYH11, TTN	28	132	16881	18.26948051948052	0.11027393863639179	0.11027393863639179	1.3096452360083277
UP_KEYWORDS	Calmodulin-binding	4	12.903225806451612	0.0013852365751621499	MYO1B, RYR3, MYH11, TTN	31	152	20581	17.47113752122241	0.15909334058763003	0.15909334058763003	1.5902340877036014
GOTERM_MF_DIRECT	GO:0005516~calmodulin binding	4	12.903225806451612	0.003314968086018924	MYO1B, RYR3, MYH11, TTN	28	189	16881	12.759637188208616	0.2777663135700845	0.15015666947965312	3.6049029243704123
UP_SEQ_FEATURE	compositionally biased region:Ser-rich	5	16.129032258064516	0.00401309800230704	SYNE1, PUM1, SRRM1, TTN, ZIC1	31	441	20063	7.337795333187038	0.9156702723159976	0.9156702723159976	5.784958955045161
GOTERM_BP_DIRECT	GO:0030241~skeletal muscle myosin thick filament assembly	2	6.451612903225806	0.004994342387152816	MYH11, TTN	29	3	16792	386.02298850574715	0.6885752056677512	0.6885752056677512	6.229771630584457
UP_SEQ_FEATURE	splice variant	20	64.51612903225806	0.00539967584378691	TNFRSF6B, ACOX1, ZNF548, MYO1B, BTRC, SKP2, BTBD7, BTNL3, TTN, ZNF618, ATP13A2, PCDH19, SPRY4, SYNE1, RYR3, PUM1, SRRM1, POTEA, NFIC, ADAMTS2	31	7760	20063	1.6680246092450945	0.9641996880890057	0.8107902964671359	7.710094394673184
UP_KEYWORDS	Alternative splicing	23	74.19354838709677	0.012184656078800768	ACOX1, ZNF548, MYO1B, BTRC, SKP2, BTBD7, BTNL3, DSCR3, TTN, ZNF618, ATP13A2, PCDH19, SPRY4, GLI1, UHRF1, SYNE1, RYR3, PUM1, MYH11, SRRM1, POTEA, NFIC, ADAMTS2	31	10587	20581	1.442313610423008	0.7839914299446137	0.5352327786349533	13.217937099871357
GOTERM_BP_DIRECT	GO:0048739~cardiac muscle fiber development	2	6.451612903225806	0.01326484169823633	MYH11, TTN	29	8	16792	144.75862068965517	0.9554610010039645	0.7889573526605687	15.764435011567791
GOTERM_BP_DIRECT	GO:0051726~regulation of cell cycle	3	9.67741935483871	0.01803846209541957	BTRC, PUM1, SKP2	29	124	16792	14.008898776418242	0.985611575790694	0.7567771286693126	20.852313146566736
UP_SEQ_FEATURE	compositionally biased region:Cys-rich	3	9.67741935483871	0.023480125585305336	POTEA, ADAMTS2, SPRY4	31	159	20063	12.211199026171638	0.9999995493200272	0.9923330478442339	29.679412339461976
UP_SEQ_FEATURE	topological domain:Cytoplasmic	11	35.483870967741936	0.024339606581905655	PCDHB9, VASN, SYNE1, LPCAT1, RYR3, OR4C11, BTNL3, SCNN1G, ATP13A2, OR4P4, PCDH19	31	3456	20063	2.059933169056153	0.9999997377682207	0.9773706890343171	30.59104882350283
GOTERM_CC_DIRECT	GO:0005859~muscle myosin complex	2	6.451612903225806	0.02516954092632829	MYH11, TTN	30	16	18224	75.93333333333334	0.899163411804304	0.899163411804304	24.218638259811385
GOTERM_BP_DIRECT	GO:0007283~spermatogenesis	4	12.903225806451612	0.025634194372404058	ACOX1, PUM1, ADAMTS2, GLI1	29	385	16792	6.015942678011643	0.9976436813352039	0.7796776750404086	28.36707996804453
GOTERM_MF_DIRECT	GO:0005509~calcium ion binding	5	16.129032258064516	0.026035191132943742	PCDHB9, LPCAT1, RYR3, TTN, PCDH19	28	717	16881	4.20427375971309	0.9246228001427523	0.5775778655316638	25.29981887823777
UP_SEQ_FEATURE	compositionally biased region:Ala-rich	3	9.67741935483871	0.026293774531104746	PUM1, SRRM1, TTN	31	169	20063	11.488642870776866	0.999999923583485	0.9622742879516409	32.622944825969036
GOTERM_BP_DIRECT	GO:0008589~regulation of smoothened signaling pathway	2	6.451612903225806	0.03122725316173819	ZIC1, GLI1	29	19	16792	60.95099818511797	0.9993838226869812	0.7719966957955999	33.47364269524651
GOTERM_MF_DIRECT	GO:0061630~ubiquitin protein ligase activity	3	9.67741935483871	0.03573691293925427	UHRF1, BTRC, SKP2	28	187	16881	9.672077922077921	0.9717405892288128	0.5899934681441263	33.12736902340049
UP_KEYWORDS	Calcium	5	16.129032258064516	0.03721530675468722	PCDHB9, LPCAT1, RYR3, TTN, PCDH19	31	877	20581	3.7850811049398607	0.9912673283127901	0.7940718533249402	35.504484745953
KEGG_PATHWAY	hsa04340:Hedgehog signaling pathway	2	6.451612903225806	0.04613239274903858	BTRC, GLI1	13	27	6879	39.1965811965812	0.841497569531622	0.841497569531622	34.917247596971336
GOTERM_BP_DIRECT	GO:0034220~ion transmembrane transport	3	9.67741935483871	0.047558020310726076	RYR3, SCNN1G, ATP13A2	29	210	16792	8.27192118226601	0.9999882678591211	0.8492596411236443	46.52634668088629
UP_SEQ_FEATURE	domain:Myosin head-like	2	6.451612903225806	0.05390936021849301	MYO1B, MYH11	31	37	20063	34.983435047951176	0.9999999999999984	0.9965872345424956	56.01103040577804
UP_SEQ_FEATURE	zinc finger region:C2H2-type 4	4	12.903225806451612	0.056645129154186465	ZNF548, ZIC1, ZNF618, GLI1	31	588	20063	4.4026771999122225	0.9999999999999998	0.99404301771817	57.85883929811689
UP_KEYWORDS	Actin-binding	3	9.67741935483871	0.060181100391448986	SYNE1, MYO1B, MYH11	31	274	20581	7.269013421238522	0.9995729076465899	0.8562425207290487	51.21573744554742
INTERPRO	IPR001609:Myosin head, motor domain	2	6.451612903225806	0.06272553024022258	MYO1B, MYH11	31	40	18559	29.933870967741935	0.9995511019537334	0.9995511019537334	52.407432248488405
GOTERM_MF_DIRECT	GO:0008307~structural constituent of muscle	2	6.451612903225806	0.06509628798001132	MYH11, TTN	28	42	16881	28.709183673469383	0.9986349308683603	0.7326803220691591	52.49204894827961
UP_SEQ_FEATURE	zinc finger region:C2H2-type 3	4	12.903225806451612	0.06838672438282921	ZNF548, ZIC1, ZNF618, GLI1	31	636	20063	4.070399675390546	1.0	0.9956848884370583	64.99752051508365
UP_KEYWORDS	Disease mutation	8	25.806451612903224	0.06964752850458973	ACOX1, SYNE1, MYH11, TTN, ZIC1, ATP13A2, SPRY4, PCDH19	31	2550	20581	2.082833649588868	0.999879513202907	0.83549167065556	56.60534103732602
UP_KEYWORDS	Myosin	2	6.451612903225806	0.0717788138761048	MYO1B, MYH11	31	51	20581	26.035420619860844	0.9999095445808747	0.788128553463347	57.741121128799534
UP_KEYWORDS	DNA-binding	7	22.58064516129032	0.07193227186096723	ZNF548, UHRF1, SRRM1, ZIC1, NFIC, ZNF618, GLI1	31	2050	20581	2.2669866247049564	0.999911394864903	0.7363270634405734	57.82184261605854
GOTERM_CC_DIRECT	GO:0016459~myosin complex	2	6.451612903225806	0.07664002334351455	MYO1B, MYH11	30	50	18224	24.29866666666667	0.9992354706919125	0.9723498768883859	57.99698549170377
GOTERM_CC_DIRECT	GO:0019005~SCF ubiquitin ligase complex	2	6.451612903225806	0.07664002334351455	BTRC, SKP2	30	50	18224	24.29866666666667	0.9992354706919125	0.9723498768883859	57.99698549170377
UP_KEYWORDS	Isopeptide bond	5	16.129032258064516	0.08014908551111788	UHRF1, MYO1B, SRRM1, TTN, ZNF618	31	1132	20581	2.932434742961359	0.9999708471809776	0.7289277443966855	61.94389197513228
SMART	SM00256:FBOX	2	6.451612903225806	0.08557797065216609	BTRC, SKP2	24	39	10057	21.48931623931624	0.9634887111462481	0.9634887111462481	55.21526775230855
SMART	SM00242:MYSc	2	6.451612903225806	0.08767736241531679	MYO1B, MYH11	24	40	10057	20.95208333333333	0.9664654336558469	0.8168755441123359	56.130091447431795
GOTERM_MF_DIRECT	GO:0004842~ubiquitin-protein transferase activity	3	9.67741935483871	0.09665747395917873	UHRF1, BTRC, SKP2	28	329	16881	5.497503256621798	0.9999528435983046	0.8099256810352289	67.50205762598782
UP_KEYWORDS	Ubl conjugation	6	19.35483870967742	0.09786477019428834	UHRF1, MYO1B, SKP2, SRRM1, SCNN1G, ZNF618	31	1705	20581	2.3363163371488036	0.9999974357794308	0.76079358629834	69.60821864984595
INTERPRO	IPR013164:Cadherin, N-terminal	2	6.451612903225806	0.09997902457301261	PCDHB9, PCDH19	31	65	18559	18.420843672456577	0.999996401984009	0.998103156308231	70.10166949539305
Functional Annotation Table
ID	Gene Name	Species	BIOCARTA	COG_ONTOLOGY	GOTERM_BP_DIRECT	GOTERM_CC_DIRECT	GOTERM_MF_DIRECT	INTERPRO	KEGG_PATHWAY	OMIM_DISEASE	PIR_SUPERFAMILY	SMART	UP_KEYWORDS	UP_SEQ_FEATURE
ADAMTS2	ADAM metallopeptidase with thrombospondin type 1 motif 2(ADAMTS2)	Homo sapiens			GO:0007283~spermatogenesis,GO:0016485~protein processing,GO:0030199~collagen fibril organization,GO:0030324~lung development,GO:0030574~collagen catabolic process,GO:0043588~skin development,	GO:0005576~extracellular region,GO:0005578~proteinaceous extracellular matrix,	GO:0004222~metalloendopeptidase activity,GO:0008237~metallopeptidase activity,GO:0008270~zinc ion binding,	IPR000884:Thrombospondin, type 1 repeat,IPR001590:Peptidase M12B, ADAM/reprolysin,IPR002870:Peptidase M12B, propeptide,IPR010294:ADAM-TS Spacer 1,IPR010909:PLAC,IPR013273:Peptidase M12B, ADAM-TS,IPR013275:Peptidase M12B, ADAM-TS2,IPR024079:Metallopeptidase, catalytic domain,		225410~Ehlers-Danlos syndrome, type VIIC,		SM00209:TSP1,	Alternative splicing,Collagen degradation,Complete proteome,Disulfide bond,Ehlers-Danlos syndrome,Extracellular matrix,Glycoprotein,Hydrolase,Metal-binding,Metalloprotease,Polymorphism,Protease,Proteomics identification,Reference proteome,Repeat,Secreted,Signal,Zinc,Zymogen,	chain:A disintegrin and metalloproteinase with thrombospondin motifs 2,compositionally biased region:Cys-rich,compositionally biased region:Poly-Ala,compositionally biased region:Poly-Glu,disulfide bond,domain:Disintegrin,domain:Peptidase M12B,domain:PLAC,domain:TSP type-1 1,domain:TSP type-1 2,domain:TSP type-1 3,domain:TSP type-1 4,glycosylation site:N-linked (GlcNAc...),metal ion-binding site:…
ATP13A2	ATPase 13A2(ATP13A2)	Homo sapiens			GO:0006812~cation transport,GO:0006874~cellular calcium ion homeostasis,GO:0006879~cellular iron ion homeostasis,GO:0006882~cellular zinc ion homeostasis,GO:0010821~regulation of mitochondrion organization,GO:0016241~regulation of macroautophagy,GO:0016243~regulation of autophagosome size,GO:0030003~cellular cation homeostasis,GO:0033157~regulation of intracellular protein transport,GO:0034220~io…	GO:0005764~lysosome,GO:0005765~lysosomal membrane,GO:0005770~late endosome,GO:0005771~multivesicular body,GO:0005776~autophagosome,GO:0005887~integral component of plasma membrane,GO:0012506~vesicle membrane,GO:0016021~integral component of membrane,GO:0030133~transport vesicle,GO:0031982~vesicle,GO:0032585~multivesicular body membrane,GO:0043005~neuron projection,GO:0043025~neuronal cell body,GO…	GO:0000166~nucleotide binding,GO:0005515~protein binding,GO:0005524~ATP binding,GO:0008270~zinc ion binding,GO:0016887~ATPase activity,GO:0019829~cation-transporting ATPase activity,GO:0030145~manganese ion binding,GO:0046872~metal ion binding,GO:0070300~phosphatidic acid binding,GO:0080025~phosphatidylinositol-3,5-bisphosphate binding,GO:1903135~cupric ion binding,	IPR001757:Cation-transporting P-type ATPase,IPR006544:Cation-transporting P-type ATPase, subfamily V,IPR008250:P-type ATPase, A domain,IPR018303:P-type ATPase, phosphorylation site,IPR023214:HAD-like domain,IPR023299:P-type ATPase, cytoplasmic domain N,		606693~Ceroid lipofuscinosis, neuronal, 12,606693~Kufor-Rakeb syndrome,			Alternative splicing,ATP-binding,Complete proteome,Disease mutation,Hydrolase,Lysosome,Magnesium,Membrane,Metal-binding,Neurodegeneration,Neuronal ceroid lipofuscinosis,Nucleotide-binding,Parkinsonism,Phosphoprotein,Polymorphism,Proteomics identification,Reference proteome,Transmembrane,Transmembrane helix,	active site:4-aspartylphosphate intermediate,chain:Probable cation-transporting ATPase 13A2,metal ion-binding site:Magnesium,sequence conflict,sequence variant,splice variant,topological domain:Cytoplasmic,topological domain:Extracellular,transmembrane region,
BTBD7	BTB domain containing 7(BTBD7)	Homo sapiens			GO:0007275~multicellular organism development,GO:0060693~regulation of branching involved in salivary gland morphogenesis,	GO:0005634~nucleus,		IPR000210:BTB/POZ-like,IPR011333:BTB/POZ fold,IPR011705:BTB/Kelch-associated,				SM00225:BTB,SM00875:SM00875,	Alternative splicing,Complete proteome,Developmental protein,Lipoprotein,Myristate,Nucleus,Phosphoprotein,Proteomics identification,Reference proteome,Repeat,	chain:BTB/POZ domain-containing protein 7,compositionally biased region:Poly-Ala,compositionally biased region:Pro-rich,domain:BTB 1,domain:BTB 2,modified residue,sequence conflict,splice variant,
DSCR3	DSCR3 arrestin fold containing(DSCR3)	Homo sapiens			GO:0006886~intracellular protein transport,	GO:0005634~nucleus,GO:0005768~endosome,	GO:0008565~protein transporter activity,	IPR014756:Immunoglobulin E-set,					Alternative splicing,Complete proteome,Proteomics identification,Reference proteome,	chain:Down syndrome critical region protein 3,modified residue,
GLI1	GLI family zinc finger 1(GLI1)	Homo sapiens	h_shhPathway:Sonic Hedgehog (Shh) Pathway,		GO:0001649~osteoblast differentiation,GO:0006351~transcription, DNA-templated,GO:0007224~smoothened signaling pathway,GO:0007283~spermatogenesis,GO:0007418~ventral midline development,GO:0008284~positive regulation of cell proliferation,GO:0008589~regulation of smoothened signaling pathway,GO:0009611~response to wounding,GO:0009913~epidermal cell differentiation,GO:0009953~dorsal/ventral pattern …	GO:0005634~nucleus,GO:0005654~nucleoplasm,GO:0005737~cytoplasm,GO:0005829~cytosol,GO:0005930~axoneme,GO:0043231~intracellular membrane-bounded organelle,GO:0072372~primary cilium,GO:0097542~ciliary tip,GO:0097546~ciliary base,	GO:0000977~RNA polymerase II regulatory region sequence-specific DNA binding,GO:0000978~RNA polymerase II core promoter proximal region sequence-specific DNA binding,GO:0003677~DNA binding,GO:0003682~chromatin binding,GO:0003705~transcription factor activity, RNA polymerase II distal enhancer sequence-specific binding,GO:0005515~protein binding,GO:0008017~microtubule binding,GO:0043565~sequence-s…	IPR007087:Zinc finger, C2H2,IPR013087:Zinc finger C2H2-type/integrase DNA-binding domain,IPR015880:Zinc finger, C2H2-like,	hsa04024:cAMP signaling pathway,hsa04340:Hedgehog signaling pathway,hsa05200:Pathways in cancer,hsa05217:Basal cell carcinoma,			SM00355:ZnF_C2H2,	3D-structure,Acetylation,Activator,Alternative splicing,Complete proteome,Cytoplasm,Developmental protein,Differentiation,DNA-binding,Metal-binding,Nucleus,Phosphoprotein,Polymorphism,Proteomics identification,Proto-oncogene,Reference proteome,Repeat,Transcription,Transcription regulation,Zinc,Zinc-finger,	chain:Zinc finger protein GLI1,compositionally biased region:Asp/Glu-rich (acidic),helix,sequence variant,strand,turn,zinc finger region:C2H2-type 1,zinc finger region:C2H2-type 2,zinc finger region:C2H2-type 3,zinc finger region:C2H2-type 4,zinc finger region:C2H2-type 5,
POTEA	POTE ankyrin domain family member A(POTEA)	Homo sapiens		General function prediction only,				IPR002110:Ankyrin repeat,IPR020683:Ankyrin repeat-containing domain,				SM00248:ANK,	Alternative splicing,ANK repeat,Coiled coil,Complete proteome,Reference proteome,Repeat,	chain:POTE ankyrin domain family member A,compositionally biased region:Cys-rich,repeat:ANK 1,repeat:ANK 2,repeat:ANK 3,repeat:ANK 4,repeat:ANK 5,splice variant,
SKP2	S-phase kinase associated protein 2(SKP2)	Homo sapiens	h_g1Pathway:Cell Cycle: G1/S Check Point ,h_p27Pathway:Regulation of p27 Phosphorylation during Cell Cycle Progression,h_skp2e2fPathway:E2F1 Destruction Pathway,		GO:0000082~G1/S transition of mitotic cell cycle,GO:0000086~G2/M transition of mitotic cell cycle,GO:0000209~protein polyubiquitination,GO:0006511~ubiquitin-dependent protein catabolic process,GO:0008283~cell proliferation,GO:0031145~anaphase-promoting complex-dependent catabolic process,GO:0033148~positive regulation of intracellular estrogen receptor signaling pathway,GO:0042981~regulation of a…	GO:0005634~nucleus,GO:0005654~nucleoplasm,GO:0005730~nucleolus,GO:0005737~cytoplasm,GO:0005829~cytosol,GO:0019005~SCF ubiquitin ligase complex,	GO:0004842~ubiquitin-protein transferase activity,GO:0005515~protein binding,GO:0016301~kinase activity,GO:0042802~identical protein binding,GO:0061630~ubiquitin protein ligase activity,	IPR001810:F-box domain, cyclin-like,IPR006553:Leucine-rich repeat, cysteine-containing subtype,	hsa04068:FoxO signaling pathway,hsa04110:Cell cycle,hsa04120:Ubiquitin mediated proteolysis,hsa05168:Herpes simplex infection,hsa05169:Epstein-Barr virus infection,hsa05200:Pathways in cancer,hsa05203:Viral carcinogenesis,hsa05222:Small cell lung cancer,			SM00256:FBOX,SM00367:LRR_CC,	3D-structure,Acetylation,Alternative splicing,Complete proteome,Cytoplasm,Direct protein sequencing,Kinase,Leucine-rich repeat,Nucleus,Phosphoprotein,Polymorphism,Proteomics identification,Reference proteome,Repeat,Transferase,Ubl conjugation,Ubl conjugation pathway,	chain:S-phase kinase-associated protein 2,domain:F-box,helix,modified residue,repeat:LRR 1,repeat:LRR 2,repeat:LRR 3,repeat:LRR 4,repeat:LRR 5,repeat:LRR 6,repeat:LRR 7,repeat:LRR 8,sequence conflict,sequence variant,splice variant,strand,
TNFRSF6B	TNF receptor superfamily member 6b(TNFRSF6B)	Homo sapiens		Transcription / DNA replication, recombination, and repair,	GO:0006954~inflammatory response,GO:0006955~immune response,GO:0007275~multicellular organism development,GO:0032496~response to lipopolysaccharide,GO:0033209~tumor necrosis factor-mediated signaling pathway,GO:0042127~regulation of cell proliferation,GO:0043066~negative regulation of apoptotic process,GO:0043410~positive regulation of MAPK cascade,GO:0097190~apoptotic signaling pathway,	GO:0005576~extracellular region,GO:0005615~extracellular space,GO:0005887~integral component of plasma membrane,	GO:0004872~receptor activity,GO:0005031~tumor necrosis factor-activated receptor activity,GO:0005515~protein binding,	IPR001368:TNFR/NGFR cysteine-rich region,	hsa04060:Cytokine-cytokine receptor interaction,			SM00208:TNFR,	3D-structure,Apoptosis,Complete proteome,Direct protein sequencing,Disulfide bond,Glycoprotein,Receptor,Reference proteome,Repeat,Secreted,Signal,	chain:Regulator of telomere elongation helicase 1,chain:Tumor necrosis factor receptor superfamily member 6B,disulfide bond,domain:Helicase ATP-binding,glycosylation site:N-linked (GlcNAc...),metal ion-binding site:Iron-sulfur (4Fe-4S),mutagenesis site,nucleotide phosphate-binding region:ATP,repeat:TNFR-Cys 1,repeat:TNFR-Cys 2,repeat:TNFR-Cys 3,repeat:TNFR-Cys 4,sequence conflict,sequence variant…
ZIC1	Zic family member 1(ZIC1)	Homo sapiens		Transcription / Cell division and chromosome partitioning,	GO:0006366~transcription from RNA polymerase II promoter,GO:0007389~pattern specification process,GO:0007420~brain development,GO:0007628~adult walking behavior,GO:0008589~regulation of smoothened signaling pathway,GO:0021510~spinal cord development,GO:0030154~cell differentiation,GO:0042307~positive regulation of protein import into nucleus,GO:0042472~inner ear morphogenesis,GO:0045893~positive …	GO:0005634~nucleus,GO:0005654~nucleoplasm,GO:0005737~cytoplasm,	GO:0000978~RNA polymerase II core promoter proximal region sequence-specific DNA binding,GO:0001077~transcriptional activator activity, RNA polymerase II core promoter proximal region sequence-specific binding,GO:0003676~nucleic acid binding,GO:0003700~transcription factor activity, sequence-specific DNA binding,GO:0046872~metal ion binding,	IPR007087:Zinc finger, C2H2,IPR013087:Zinc finger C2H2-type/integrase DNA-binding domain,IPR015880:Zinc finger, C2H2-like,		616602~Craniosynostosis 6,		SM00355:ZnF_C2H2,	Activator,Complete proteome,Craniosynostosis,Cytoplasm,Developmental protein,Differentiation,Disease mutation,DNA-binding,Metal-binding,Neurogenesis,Nucleus,Reference proteome,Repeat,Transcription,Transcription regulation,Zinc,Zinc-finger,	chain:Zinc finger protein ZIC 1,compositionally biased region:Poly-Ala,compositionally biased region:Poly-His,compositionally biased region:Ser-rich,sequence conflict,zinc finger region:C2H2-type 1; atypical,zinc finger region:C2H2-type 2; atypical,zinc finger region:C2H2-type 3,zinc finger region:C2H2-type 4,zinc finger region:C2H2-type 5,
ACOX1	acyl-CoA oxidase 1(ACOX1)	Homo sapiens	h_PparaPathway:Mechanism of Gene Regulation by Peroxisome Proliferators via PPARa(alpha),		GO:0000038~very long-chain fatty acid metabolic process,GO:0006091~generation of precursor metabolites and energy,GO:0006629~lipid metabolic process,GO:0006635~fatty acid beta-oxidation,GO:0006693~prostaglandin metabolic process,GO:0007283~spermatogenesis,GO:0016559~peroxisome fission,GO:0019395~fatty acid oxidation,GO:0033539~fatty acid beta-oxidation using acyl-CoA dehydrogenase,GO:0033540~fatt…	GO:0005634~nucleus,GO:0005654~nucleoplasm,GO:0005730~nucleolus,GO:0005739~mitochondrion,GO:0005777~peroxisome,GO:0005778~peroxisomal membrane,GO:0005782~peroxisomal matrix,GO:0005886~plasma membrane,GO:0016020~membrane,GO:0043231~intracellular membrane-bounded organelle,	GO:0000062~fatty-acyl-CoA binding,GO:0003995~acyl-CoA dehydrogenase activity,GO:0003997~acyl-CoA oxidase activity,GO:0005102~receptor binding,GO:0009055~electron carrier activity,GO:0016401~palmitoyl-CoA oxidase activity,GO:0016627~oxidoreductase activity, acting on the CH-CH group of donors,GO:0030165~PDZ domain binding,GO:0047485~protein N-terminus binding,GO:0050660~flavin adenine dinucleotide…	IPR002655:Acyl-CoA oxidase, C-terminal,IPR006091:Acyl-CoA oxidase/dehydrogenase, central domain,IPR009075:Acyl-CoA dehydrogenase/oxidase C-terminal,IPR009100:Acyl-CoA dehydrogenase/oxidase,IPR012258:Acyl-CoA oxidase,IPR013786:Acyl-CoA dehydrogenase/oxidase, N-terminal,	hsa00071:Fatty acid degradation,hsa00592:alpha-Linolenic acid metabolism,hsa01040:Biosynthesis of unsaturated fatty acids,hsa01100:Metabolic pathways,hsa01212:Fatty acid metabolism,hsa03320:PPAR signaling pathway,hsa04024:cAMP signaling pathway,hsa04146:Peroxisome,	264470~Peroxisomal acyl-CoA oxidase deficiency,	PIRSF000168:acyl-CoA oxidase,		Acetylation,Alternative splicing,Complete proteome,Disease mutation,FAD,Fatty acid metabolism,Flavoprotein,Lipid metabolism,Oxidoreductase,Peroxisome,Phosphoprotein,Polymorphism,Proteomics identification,Reference proteome,	active site:Proton acceptor,binding site:FAD,binding site:FAD; via amide nitrogen,chain:Peroxisomal acyl-coenzyme A oxidase 1,modified residue,sequence conflict,sequence variant,short sequence motif:Microbody targeting signal,splice variant,
BTRC	beta-transducin repeat containing E3 ubiquitin protein ligase(BTRC)	Homo sapiens	h_ps1Pathway:Presenilin action in Notch and Wnt signaling,h_wntPathway:WNT Signaling Pathway,		GO:0000086~G2/M transition of mitotic cell cycle,GO:0000209~protein polyubiquitination,GO:0002223~stimulatory C-type lectin receptor signaling pathway,GO:0006470~protein dephosphorylation,GO:0006511~ubiquitin-dependent protein catabolic process,GO:0007165~signal transduction,GO:0016032~viral process,GO:0016055~Wnt signaling pathway,GO:0016567~protein ubiquitination,GO:0030163~protein catabolic pr…	GO:0005634~nucleus,GO:0005654~nucleoplasm,GO:0005737~cytoplasm,GO:0005829~cytosol,GO:0019005~SCF ubiquitin ligase complex,	GO:0004842~ubiquitin-protein transferase activity,GO:0005515~protein binding,GO:0008013~beta-catenin binding,GO:0016874~ligase activity,GO:0045309~protein phosphorylated amino acid binding,GO:0046983~protein dimerization activity,GO:0061630~ubiquitin protein ligase activity,	IPR001680:WD40 repeat,IPR001810:F-box domain, cyclin-like,IPR015943:WD40/YVTN repeat-like-containing domain,IPR017986:WD40-repeat-containing domain,IPR019775:WD40 repeat, conserved site,IPR020472:G-protein beta WD-40 repeat,IPR021977:D domain of beta-TrCP,	hsa04114:Oocyte meiosis,hsa04120:Ubiquitin mediated proteolysis,hsa04310:Wnt signaling pathway,hsa04340:Hedgehog signaling pathway,hsa04390:Hippo signaling pathway,hsa04710:Circadian rhythm,hsa05131:Shigellosis,			SM00256:FBOX,SM00320:WD40,SM01028:SM01028,	3D-structure,Alternative splicing,Biological rhythms,Complete proteome,Cytoplasm,Host-virus interaction,Ligase,Nucleus,Polymorphism,Proteomics identification,Reference proteome,Repeat,Ubl conjugation pathway,WD repeat,Wnt signaling pathway,	chain:F-box/WD repeat-containing protein 1A,domain:F-box,helix,repeat:WD 1,repeat:WD 2,repeat:WD 3,repeat:WD 4,repeat:WD 5,repeat:WD 6,repeat:WD 7,sequence variant,splice variant,strand,turn,
BTNL3	butyrophilin like 3(BTNL3)	Homo sapiens				GO:0016021~integral component of membrane,		IPR001870:B30.2/SPRY domain,IPR003599:Immunoglobulin subtype,IPR003877:SPla/RYanodine receptor SPRY,IPR003879:Butyrophylin-like,IPR006574:SPRY-associated,IPR007110:Immunoglobulin-like domain,IPR013106:Immunoglobulin V-set,IPR013320:Concanavalin A-like lectin/glucanase, subgroup,IPR013783:Immunoglobulin-like fold,				SM00406:IGv,SM00409:IG,SM00449:SPRY,SM00589:PRY,	Alternative splicing,Complete proteome,Immunoglobulin domain,Membrane,Reference proteome,Signal,Transmembrane,Transmembrane helix,	chain:Butyrophilin-like protein 3,domain:B30.2/SPRY,domain:Ig-like V-type,sequence conflict,signal peptide,splice variant,topological domain:Cytoplasmic,topological domain:Extracellular,transmembrane region,
LPCAT1	lysophosphatidylcholine acyltransferase 1(LPCAT1)	Homo sapiens		Signal transduction mechanisms / Cytoskeleton / Cell division and chromosome partitioning / General function prediction only,	GO:0006654~phosphatidic acid biosynthetic process,GO:0008152~metabolic process,GO:0008654~phospholipid biosynthetic process,GO:0019432~triglyceride biosynthetic process,GO:0036148~phosphatidylglycerol acyl-chain remodeling,GO:0036151~phosphatidylcholine acyl-chain remodeling,GO:0043129~surfactant homeostasis,GO:0045732~positive regulation of protein catabolic process,GO:0060041~retina development…	GO:0000139~Golgi membrane,GO:0005783~endoplasmic reticulum,GO:0005789~endoplasmic reticulum membrane,GO:0005794~Golgi apparatus,GO:0005811~lipid particle,GO:0016020~membrane,GO:0016021~integral component of membrane,	GO:0003841~1-acylglycerol-3-phosphate O-acyltransferase activity,GO:0005509~calcium ion binding,GO:0016746~transferase activity, transferring acyl groups,GO:0047144~2-acylglycerol-3-phosphate O-acyltransferase activity,GO:0047159~1-alkenylglycerophosphocholine O-acyltransferase activity,GO:0047184~1-acylglycerophosphocholine O-acyltransferase activity,GO:0047191~1-alkylglycerophosphocholine O-acy…	IPR002048:EF-hand domain,IPR002123:Phospholipid/glycerol acyltransferase,IPR011992:EF-hand-like domain,	hsa00564:Glycerophospholipid metabolism,hsa00565:Ether lipid metabolism,hsa01100:Metabolic pathways,			SM00054:EFh,SM00563:PlsC,	Acyltransferase,Calcium,Complete proteome,Endoplasmic reticulum,Golgi apparatus,Lipid biosynthesis,Lipid droplet,Lipid metabolism,Membrane,Metal-binding,Phospholipid biosynthesis,Phospholipid metabolism,Proteomics identification,Reference proteome,Repeat,Signal,Signal-anchor,Transferase,Transmembrane,Transmembrane helix,	calcium-binding region:1,chain:Lysophosphatidylcholine acyltransferase 1,domain:EF-hand 1,domain:EF-hand 2,short sequence motif:Di-lysine motif,short sequence motif:HXXXXD motif,topological domain:Cytoplasmic,topological domain:Lumenal,transmembrane region,
MYO1B	myosin IB(MYO1B)	Homo sapiens			GO:0006892~post-Golgi vesicle-mediated transport,GO:0007015~actin filament organization,GO:0030048~actin filament-based movement,GO:0051017~actin filament bundle assembly,GO:0098609~cell-cell adhesion,	GO:0005737~cytoplasm,GO:0005769~early endosome,GO:0005884~actin filament,GO:0005886~plasma membrane,GO:0005903~brush border,GO:0005913~cell-cell adherens junction,GO:0010008~endosome membrane,GO:0016459~myosin complex,GO:0030175~filopodium,GO:0032588~trans-Golgi network membrane,GO:0048471~perinuclear region of cytoplasm,GO:0070062~extracellular exosome,GO:0071944~cell periphery,	GO:0000146~microfilament motor activity,GO:0003774~motor activity,GO:0005516~calmodulin binding,GO:0005524~ATP binding,GO:0005546~phosphatidylinositol-4,5-bisphosphate binding,GO:0005547~phosphatidylinositol-3,4,5-trisphosphate binding,GO:0030898~actin-dependent ATPase activity,GO:0051015~actin filament binding,GO:0098641~cadherin binding involved in cell-cell adhesion,	IPR000048:IQ motif, EF-hand binding site,IPR001609:Myosin head, motor domain,IPR010926:Myosin tail 2,IPR027417:P-loop containing nucleoside triphosphate hydrolase,				SM00015:IQ,SM00242:MYSc,	Actin-binding,Alternative splicing,ATP-binding,Calmodulin-binding,Complete proteome,Isopeptide bond,Motor protein,Myosin,Nucleotide-binding,Phosphoprotein,Polymorphism,Proteomics identification,Reference proteome,Repeat,Ubl conjugation,	chain:Myosin-Ib,domain:IQ 1,domain:IQ 2,domain:IQ 3,domain:IQ 4,domain:IQ 5,domain:IQ 6,domain:Myosin head-like,sequence variant,splice variant,
MYH11	myosin heavy chain 11(MYH11)	Homo sapiens			GO:0006936~muscle contraction,GO:0006939~smooth muscle contraction,GO:0030241~skeletal muscle myosin thick filament assembly,GO:0048251~elastic fiber assembly,GO:0048739~cardiac muscle fiber development,	GO:0005829~cytosol,GO:0005859~muscle myosin complex,GO:0016459~myosin complex,GO:0032982~myosin filament,GO:0042470~melanosome,GO:0070062~extracellular exosome,	GO:0003774~motor activity,GO:0005515~protein binding,GO:0005516~calmodulin binding,GO:0005524~ATP binding,GO:0008307~structural constituent of muscle,GO:0051015~actin filament binding,	IPR000048:IQ motif, EF-hand binding site,IPR001609:Myosin head, motor domain,IPR002928:Myosin tail,IPR004009:Myosin, N-terminal, SH3-like,IPR008989:Myosin S1 fragment, N-terminal,IPR027401:Myosin-like IQ motif-containing domain,IPR027417:P-loop containing nucleoside triphosphate hydrolase,	hsa04530:Tight junction,	132900~Aortic aneurysm, familial thoracic 4,		SM00015:IQ,SM00242:MYSc,	Actin-binding,Alternative splicing,Aortic aneurysm,ATP-binding,Calmodulin-binding,Chromosomal rearrangement,Coiled coil,Complete proteome,Disease mutation,Methylation,Motor protein,Muscle protein,Myosin,Nucleotide-binding,Phosphoprotein,Polymorphism,Proto-oncogene,Reference proteome,Thick filament,	chain:Myosin-11,domain:IQ,domain:Myosin head-like,modified residue,nucleotide phosphate-binding region:ATP,region of interest:Actin-binding,region of interest:Carboxyl-terminal,sequence conflict,sequence variant,
NFIC	nuclear factor I C(NFIC)	Homo sapiens			GO:0000122~negative regulation of transcription from RNA polymerase II promoter,GO:0006260~DNA replication,GO:0006351~transcription, DNA-templated,GO:0006366~transcription from RNA polymerase II promoter,GO:0042475~odontogenesis of dentin-containing tooth,GO:0045944~positive regulation of transcription from RNA polymerase II promoter,	GO:0005634~nucleus,GO:0005730~nucleolus,	GO:0000978~RNA polymerase II core promoter proximal region sequence-specific DNA binding,GO:0001077~transcriptional activator activity, RNA polymerase II core promoter proximal region sequence-specific binding,GO:0003677~DNA binding,GO:0003700~transcription factor activity, sequence-specific DNA binding,	IPR000647:CTF transcription factor/nuclear factor 1,IPR003619:MAD homology 1, Dwarfin-type,IPR019548:CTF transcription factor/nuclear factor 1, N-terminal,IPR019739:CTF transcription factor/nuclear factor 1, conserved site,IPR020604:CTF transcription factor/nuclear factor 1, DNA-binding domain,				SM00523:DWA,	Acetylation,Activator,Alternative splicing,Complete proteome,Direct protein sequencing,DNA replication,DNA-binding,Methylation,Nucleus,Phosphoprotein,Polymorphism,Reference proteome,Transcription,Transcription regulation,	chain:Nuclear factor 1 C-type,DNA-binding region:CTF/NF-I,modified residue,sequence conflict,sequence variant,splice variant,
OR4C11	olfactory receptor family 4 subfamily C member 11(OR4C11)	Homo sapiens			GO:0007186~G-protein coupled receptor signaling pathway,GO:0050907~detection of chemical stimulus involved in sensory perception,GO:0050911~detection of chemical stimulus involved in sensory perception of smell,	GO:0005886~plasma membrane,GO:0016021~integral component of membrane,	GO:0004888~transmembrane signaling receptor activity,GO:0004930~G-protein coupled receptor activity,GO:0004984~olfactory receptor activity,	IPR000276:G protein-coupled receptor, rhodopsin-like,IPR000725:Olfactory receptor,IPR017452:GPCR, rhodopsin-like, 7TM,	hsa04740:Olfactory transduction,				Cell membrane,Complete proteome,Disulfide bond,G-protein coupled receptor,Glycoprotein,Membrane,Olfaction,Polymorphism,Receptor,Reference proteome,Sensory transduction,Transducer,Transmembrane,Transmembrane helix,	chain:Olfactory receptor 4C11,disulfide bond,glycosylation site:N-linked (GlcNAc...),sequence variant,topological domain:Cytoplasmic,topological domain:Extracellular,transmembrane region,
OR4P4	olfactory receptor family 4 subfamily P member 4(OR4P4)	Homo sapiens			GO:0007186~G-protein coupled receptor signaling pathway,GO:0050907~detection of chemical stimulus involved in sensory perception,GO:0050911~detection of chemical stimulus involved in sensory perception of smell,	GO:0005886~plasma membrane,GO:0016021~integral component of membrane,	GO:0004888~transmembrane signaling receptor activity,GO:0004930~G-protein coupled receptor activity,GO:0004984~olfactory receptor activity,	IPR000276:G protein-coupled receptor, rhodopsin-like,IPR000725:Olfactory receptor,IPR017452:GPCR, rhodopsin-like, 7TM,	hsa04740:Olfactory transduction,				Cell membrane,Complete proteome,Disulfide bond,G-protein coupled receptor,Glycoprotein,Membrane,Olfaction,Receptor,Reference proteome,Sensory transduction,Transducer,Transmembrane,Transmembrane helix,	chain:Olfactory receptor 4P4,disulfide bond,glycosylation site:N-linked (GlcNAc...),topological domain:Cytoplasmic,topological domain:Extracellular,transmembrane region,
PCDH19	protocadherin 19(PCDH19)	Homo sapiens			GO:0007156~homophilic cell adhesion via plasma membrane adhesion molecules,GO:0007420~brain development,	GO:0005886~plasma membrane,GO:0016021~integral component of membrane,	GO:0005509~calcium ion binding,	IPR002126:Cadherin,IPR013164:Cadherin, N-terminal,IPR015919:Cadherin-like,IPR020894:Cadherin conserved site,		300088~Epileptic encephalopathy, early infantile, 9,		SM00112:CA,	Alternative splicing,Calcium,Cell adhesion,Cell membrane,Complete proteome,Disease mutation,Epilepsy,Glycoprotein,Membrane,Mental retardation,Polymorphism,Reference proteome,Repeat,Signal,Transmembrane,Transmembrane helix,	chain:Protocadherin-19,domain:Cadherin 1,domain:Cadherin 2,domain:Cadherin 3,domain:Cadherin 4,domain:Cadherin 5,domain:Cadherin 6,glycosylation site:N-linked (GlcNAc...),modified residue,sequence conflict,sequence variant,signal peptide,splice variant,topological domain:Cytoplasmic,topological domain:Extracellular,transmembrane region,
PCDHB9	protocadherin beta 9(PCDHB9)	Homo sapiens			GO:0007156~homophilic cell adhesion via plasma membrane adhesion molecules,GO:0007268~chemical synaptic transmission,GO:0007416~synapse assembly,GO:0016339~calcium-dependent cell-cell adhesion via plasma membrane cell adhesion molecules,	GO:0005886~plasma membrane,GO:0016021~integral component of membrane,	GO:0005509~calcium ion binding,	IPR002126:Cadherin,IPR013164:Cadherin, N-terminal,IPR015919:Cadherin-like,IPR020894:Cadherin conserved site,				SM00112:CA,	Calcium,Cell adhesion,Cell membrane,Complete proteome,Glycoprotein,Membrane,Polymorphism,Reference proteome,Repeat,Signal,Transmembrane,Transmembrane helix,	chain:Protocadherin beta-10,chain:Protocadherin beta-9,domain:Cadherin 1,domain:Cadherin 2,domain:Cadherin 3,domain:Cadherin 4,domain:Cadherin 5,domain:Cadherin 6,glycosylation site:N-linked (GlcNAc...),sequence conflict,sequence variant,signal peptide,topological domain:Cytoplasmic,topological domain:Extracellular,transmembrane region,
PUM1	pumilio RNA binding family member 1(PUM1)	Homo sapiens			GO:0007283~spermatogenesis,GO:0008344~adult locomotory behavior,GO:0010608~posttranscriptional regulation of gene expression,GO:0016441~posttranscriptional gene silencing,GO:0043488~regulation of mRNA stability,GO:0048863~stem cell differentiation,GO:0051726~regulation of cell cycle,GO:0051983~regulation of chromosome segregation,GO:0060964~regulation of gene silencing by miRNA,GO:0061157~mRNA de…	GO:0000932~cytoplasmic mRNA processing body,GO:0005829~cytosol,GO:0010494~cytoplasmic stress granule,	GO:0003723~RNA binding,GO:0003730~mRNA 3'-UTR binding,GO:0005515~protein binding,GO:0044822~poly(A) RNA binding,	IPR001313:Pumilio RNA-binding repeat,IPR011989:Armadillo-like helical,IPR016024:Armadillo-type fold,				SM00025:Pumilio,	3D-structure,Acetylation,Alternative splicing,Complete proteome,Cytoplasm,Differentiation,Methylation,Phosphoprotein,Proteomics identification,Reference proteome,Repeat,RNA-binding,Spermatogenesis,Translation regulation,	chain:Pumilio homolog 1,compositionally biased region:Ala-rich,compositionally biased region:Gln-rich,compositionally biased region:Ser-rich,domain:PUM-HD,helix,modified residue,mutagenesis site,repeat:Pumilio 1,repeat:Pumilio 2,repeat:Pumilio 3,repeat:Pumilio 4,repeat:Pumilio 5,repeat:Pumilio 6,repeat:Pumilio 7,repeat:Pumilio 8,sequence conflict,splice variant,turn,
RYR3	ryanodine receptor 3(RYR3)	Homo sapiens			GO:0006816~calcium ion transport,GO:0034220~ion transmembrane transport,GO:0051209~release of sequestered calcium ion into cytosol,GO:0051289~protein homotetramerization,GO:0051481~negative regulation of cytosolic calcium ion concentration,GO:0070588~calcium ion transmembrane transport,GO:0071277~cellular response to calcium ion,GO:0071286~cellular response to magnesium ion,GO:0071313~cellular re…	GO:0005623~cell,GO:0005790~smooth endoplasmic reticulum,GO:0016021~integral component of membrane,GO:0016529~sarcoplasmic reticulum,GO:0030018~Z disc,GO:0033017~sarcoplasmic reticulum membrane,GO:0034704~calcium channel complex,GO:0042383~sarcolemma,GO:0048471~perinuclear region of cytoplasm,	GO:0005219~ryanodine-sensitive calcium-release channel activity,GO:0005509~calcium ion binding,GO:0005516~calmodulin binding,GO:0015278~calcium-release channel activity,GO:0048763~calcium-induced calcium release activity,	IPR000699:Intracellular calcium-release channel,IPR001870:B30.2/SPRY domain,IPR002048:EF-hand domain,IPR003032:Ryanodine receptor Ryr,IPR003877:SPla/RYanodine receptor SPRY,IPR005821:Ion transport domain,IPR009460:Ryanodine Receptor TM 4-6,IPR011992:EF-hand-like domain,IPR013320:Concanavalin A-like lectin/glucanase, subgroup,IPR013333:Ryanodine receptor,IPR013662:RyR/IP3R Homology associated doma…	hsa04020:Calcium signaling pathway,hsa04713:Circadian entrainment,hsa04921:Oxytocin signaling pathway,hsa04970:Salivary secretion,hsa05010:Alzheimer's disease,			SM00449:SPRY,SM00472:MIR,	3D-structure,Alternative splicing,Calcium,Calcium channel,Calcium transport,Calmodulin-binding,Coiled coil,Complete proteome,Endoplasmic reticulum,Ion channel,Ion transport,Ligand-gated ion channel,Membrane,Microsome,Polymorphism,Proteomics identification,Receptor,Reference proteome,Repeat,Sarcoplasmic reticulum,Transmembrane,Transmembrane helix,Transport,	chain:Ryanodine receptor 3,domain:B30.2/SPRY 1,domain:B30.2/SPRY 2,domain:B30.2/SPRY 3,domain:EF-hand,domain:MIR 1,domain:MIR 2,domain:MIR 3,domain:MIR 4,domain:MIR 5,glycosylation site:N-linked (GlcNAc...),region of interest:4 X approximate repeats,repeat:1,repeat:2,repeat:3,repeat:4,sequence conflict,sequence variant,splice variant,topological domain:Cytoplasmic,transmembrane region,
SRRM1	serine and arginine repetitive matrix 1(SRRM1)	Homo sapiens			GO:0000375~RNA splicing, via transesterification reactions,GO:0000398~mRNA splicing, via spliceosome,GO:0006369~termination of RNA polymerase II transcription,GO:0006397~mRNA processing,GO:0006405~RNA export from nucleus,GO:0006406~mRNA export from nucleus,GO:0008380~RNA splicing,GO:0031124~mRNA 3'-end processing,	GO:0005634~nucleus,GO:0005654~nucleoplasm,GO:0005829~cytosol,GO:0016363~nuclear matrix,GO:0016607~nuclear speck,GO:0071013~catalytic step 2 spliceosome,	GO:0003677~DNA binding,GO:0005515~protein binding,GO:0044822~poly(A) RNA binding,	IPR002483:PWI domain,	hsa03013:RNA transport,hsa03015:mRNA surveillance pathway,			SM00311:PWI,	3D-structure,Acetylation,Alternative splicing,Citrullination,Coiled coil,Complete proteome,Direct protein sequencing,DNA-binding,Isopeptide bond,mRNA processing,mRNA splicing,Nucleus,Phosphoprotein,Polymorphism,Proteomics identification,Reference proteome,RNA-binding,Spliceosome,Ubl conjugation,	chain:Serine/arginine repetitive matrix protein 1,compositionally biased region:Ala-rich,compositionally biased region:Arg-rich,compositionally biased region:Lys-rich,compositionally biased region:Pro-rich,compositionally biased region:Ser-rich,domain:PWI,helix,modified residue,mutagenesis site,region of interest:Necessary for DNA and RNA-binding,region of interest:Necessary for mRNA 3'-end cleav…
SCNN1G	sodium channel epithelial 1 gamma subunit(SCNN1G)	Homo sapiens			GO:0006814~sodium ion transport,GO:0007588~excretion,GO:0034220~ion transmembrane transport,GO:0035725~sodium ion transmembrane transport,GO:0050891~multicellular organismal water homeostasis,GO:0050896~response to stimulus,GO:0050909~sensory perception of taste,GO:0055078~sodium ion homeostasis,	GO:0005886~plasma membrane,GO:0005887~integral component of plasma membrane,GO:0009897~external side of plasma membrane,GO:0016324~apical plasma membrane,GO:0034706~sodium channel complex,GO:0070062~extracellular exosome,	GO:0005216~ion channel activity,GO:0005272~sodium channel activity,GO:0005515~protein binding,GO:0015280~ligand-gated sodium channel activity,GO:0050699~WW domain binding,	IPR001873:Na+ channel, amiloride-sensitive,IPR004724:Epithelial sodium channel,IPR020903:Na+ channel, amiloride-sensitive, conserved site,	hsa04742:Taste transduction,hsa04960:Aldosterone-regulated sodium reabsorption,	177200~Liddle syndrome,264350~Pseudohypoaldosteronism, type I,613071~Bronchiectasis with or without elevated sweat chloride 3,			Cell membrane,Complete proteome,Glycoprotein,Ion channel,Ion transport,Membrane,Phosphoprotein,Polymorphism,Reference proteome,Sensory transduction,Sodium,Sodium channel,Sodium transport,Taste,Transmembrane,Transmembrane helix,Transport,Ubl conjugation,	chain:Amiloride-sensitive sodium channel subunit gamma,glycosylation site:N-linked (GlcNAc...),sequence conflict,sequence variant,topological domain:Cytoplasmic,topological domain:Extracellular,transmembrane region,
SYNE1	spectrin repeat containing nuclear envelope protein 1(SYNE1)	Homo sapiens		Cell division and chromosome partitioning,DNA replication, recombination, and repair,	GO:0006997~nucleus organization,GO:0007030~Golgi organization,GO:0042692~muscle cell differentiation,GO:0090286~cytoskeletal anchoring at nuclear membrane,GO:0090292~nuclear matrix anchoring at nuclear membrane,	GO:0005634~nucleus,GO:0005635~nuclear envelope,GO:0005640~nuclear outer membrane,GO:0005654~nucleoplasm,GO:0005737~cytoplasm,GO:0005794~Golgi apparatus,GO:0005856~cytoskeleton,GO:0016021~integral component of membrane,GO:0030017~sarcomere,GO:0031965~nuclear membrane,GO:0034993~LINC complex,GO:0045211~postsynaptic membrane,	GO:0003779~actin binding,GO:0005515~protein binding,GO:0005521~lamin binding,GO:0042803~protein homodimerization activity,GO:0044822~poly(A) RNA binding,GO:0051015~actin filament binding,	IPR001589:Actinin-type, actin-binding, conserved site,IPR001715:Calponin homology domain,IPR002017:Spectrin repeat,IPR012315:Klarsicht/ANC-1/syne-1 homology,IPR018159:Spectrin/alpha-actinin,		610743~Spinocerebellar ataxia, autosomal recessive 8,612998~Emery-Dreifuss muscular dystrophy 4, autosomal dominant,		SM00033:CH,SM00150:SPEC,SM01249:SM01249,	3D-structure,Actin-binding,Alternative splicing,Coiled coil,Complete proteome,Cytoplasm,Cytoskeleton,Disease mutation,Emery-Dreifuss muscular dystrophy,Golgi apparatus,Membrane,Neurodegeneration,Nucleus,Phosphoprotein,Polymorphism,Proteomics identification,Reference proteome,Repeat,Transmembrane,Transmembrane helix,	chain:Nesprin-1,compositionally biased region:Ser-rich,domain:Actin-binding,domain:CH 1,domain:CH 2,domain:KASH,modified residue,mutagenesis site,repeat:HAT 1,repeat:HAT 10,repeat:HAT 11,repeat:HAT 12,repeat:HAT 2,repeat:HAT 3,repeat:HAT 4,repeat:HAT 5,repeat:HAT 6,repeat:HAT 7,repeat:HAT 8,repeat:HAT 9,repeat:Spectrin 1,repeat:Spectrin 10,repeat:Spectrin 11,repeat:Spectrin 12,repeat:Spectrin 13,…
SPRY4	sprouty RTK signaling antagonist 4(SPRY4)	Homo sapiens	h_spryPathway:Sprouty regulation of tyrosine kinase signals,		GO:0007275~multicellular organism development,GO:0043407~negative regulation of MAP kinase activity,GO:0070373~negative regulation of ERK1 and ERK2 cascade,	GO:0005737~cytoplasm,GO:0005794~Golgi apparatus,GO:0005925~focal adhesion,GO:0016020~membrane,GO:0032587~ruffle membrane,	GO:0005515~protein binding,	IPR007875:Sprouty,		615266~Hypogonadotropic hypogonadism 17 with or without anosmia,			3D-structure,Acetylation,Alternative splicing,Cell membrane,Cell projection,Complete proteome,Cytoplasm,Developmental protein,Disease mutation,Hypogonadotropic hypogonadism,Kallmann syndrome,Membrane,Phosphoprotein,Proteomics identification,Reference proteome,	chain:Protein sprouty homolog 4,compositionally biased region:Cys-rich,compositionally biased region:Poly-Ser,domain:SPR,modified residue,sequence conflict,splice variant,
TTN	titin(TTN)	Homo sapiens			GO:0002576~platelet degranulation,GO:0003300~cardiac muscle hypertrophy,GO:0006936~muscle contraction,GO:0006941~striated muscle contraction,GO:0007076~mitotic chromosome condensation,GO:0018108~peptidyl-tyrosine phosphorylation,GO:0030049~muscle filament sliding,GO:0030240~skeletal muscle thin filament assembly,GO:0030241~skeletal muscle myosin thick filament assembly,GO:0035995~detection of mus…	GO:0000794~condensed nuclear chromosome,GO:0005576~extracellular region,GO:0005829~cytosol,GO:0005859~muscle myosin complex,GO:0005865~striated muscle thin filament,GO:0030018~Z disc,GO:0031430~M band,GO:0031674~I band,GO:0070062~extracellular exosome,	GO:0002020~protease binding,GO:0004672~protein kinase activity,GO:0004674~protein serine/threonine kinase activity,GO:0004713~protein tyrosine kinase activity,GO:0005509~calcium ion binding,GO:0005515~protein binding,GO:0005516~calmodulin binding,GO:0005524~ATP binding,GO:0008307~structural constituent of muscle,GO:0019899~enzyme binding,GO:0019901~protein kinase binding,GO:0031433~telethonin bin…	IPR000719:Protein kinase, catalytic domain,IPR003598:Immunoglobulin subtype 2,IPR003599:Immunoglobulin subtype,IPR003961:Fibronectin, type III,IPR004168:PPAK motif,IPR007110:Immunoglobulin-like domain,IPR008266:Tyrosine-protein kinase, active site,IPR011009:Protein kinase-like domain,IPR013098:Immunoglobulin I-set,IPR013106:Immunoglobulin V-set,IPR013783:Immunoglobulin-like fold,IPR015129:Titin Z,	hsa05410:Hypertrophic cardiomyopathy (HCM),hsa05414:Dilated cardiomyopathy,	600334~Tibial muscular dystrophy, tardive,603689~Myopathy, proximal, with early respiratory muscle involvement,604145~Cardiomyopathy, dilated, 1G,608807~Muscular dystrophy, limb-girdle, type 2J,611705~Myopathy, early-onset, with fatal cardiomyopathy,613765~Cardiomyopathy, familial hypertrophic, 9,		SM00060:FN3,SM00406:IGv,SM00408:IGc2,SM00409:IG,	3D-structure,Alternative splicing,ATP-binding,Calcium,Calmodulin-binding,Cardiomyopathy,Coiled coil,Complete proteome,Cytoplasm,Direct protein sequencing,Disease mutation,Disulfide bond,Immunoglobulin domain,Isopeptide bond,Kinase,Limb-girdle muscular dystrophy,Magnesium,Metal-binding,Nucleotide-binding,Nucleus,Phosphoprotein,Polymorphism,Proteomics identification,Reference proteome,Repeat,Serine…	active site:Proton acceptor,binding site:ATP,chain:Titin,compositionally biased region:Ala-rich,compositionally biased region:Glu-rich,compositionally biased region:Poly-Arg,compositionally biased region:Poly-Glu,compositionally biased region:Poly-Pro,compositionally biased region:Poly-Ser,compositionally biased region:Poly-Thr,compositionally biased region:Pro-rich,compositionally biased region:…
UHRF1	ubiquitin like with PHD and ring finger domains 1(UHRF1)	Homo sapiens			GO:0000122~negative regulation of transcription from RNA polymerase II promoter,GO:0006281~DNA repair,GO:0006351~transcription, DNA-templated,GO:0007049~cell cycle,GO:0008283~cell proliferation,GO:0010216~maintenance of DNA methylation,GO:0010390~histone monoubiquitination,GO:0016574~histone ubiquitination,GO:0032270~positive regulation of cellular protein metabolic process,GO:0042787~protein ubi…	GO:0000790~nuclear chromatin,GO:0000791~euchromatin,GO:0000792~heterochromatin,GO:0005634~nucleus,GO:0005657~replication fork,GO:0005720~nuclear heterochromatin,GO:0016363~nuclear matrix,	GO:0000987~core promoter proximal region sequence-specific DNA binding,GO:0003700~transcription factor activity, sequence-specific DNA binding,GO:0004842~ubiquitin-protein transferase activity,GO:0005515~protein binding,GO:0008270~zinc ion binding,GO:0008327~methyl-CpG binding,GO:0016874~ligase activity,GO:0031493~nucleosomal histone binding,GO:0035064~methylated histone binding,GO:0042393~histon…	IPR000626:Ubiquitin,IPR001841:Zinc finger, RING-type,IPR001965:Zinc finger, PHD-type,IPR003105:SRA-YDG,IPR011011:Zinc finger, FYVE/PHD-type,IPR013083:Zinc finger, RING/FYVE/PHD-type,IPR014722:Ribosomal protein L2 domain 2,IPR015947:PUA-like domain,IPR017907:Zinc finger, RING-type, conserved site,IPR019787:Zinc finger, PHD-finger,IPR021991:Domain of unknown function DUF3590,				SM00184:RING,SM00213:UBQ,SM00249:PHD,SM00466:SRA,	3D-structure,Acetylation,Alternative splicing,Cell cycle,Chromatin regulator,Coiled coil,Complete proteome,DNA damage,DNA repair,DNA-binding,Isopeptide bond,Ligase,Metal-binding,Nucleus,Phosphoprotein,Polymorphism,Proteomics identification,Reference proteome,Repeat,Repressor,Transcription,Transcription regulation,Ubl conjugation,Ubl conjugation pathway,Zinc,Zinc-finger,	chain:E3 ubiquitin-protein ligase UHRF1,cross-link:Glycyl lysine isopeptide (Lys-Gly) (interchain with G-Cter in ubiquitin),domain:Ubiquitin-like,domain:YDG,helix,modified residue,mutagenesis site,region of interest:Methyl-CpG binding and interaction with HDAC1,sequence conflict,sequence variant,strand,turn,zinc finger region:PHD-type,zinc finger region:RING-type,
VASN	vasorin(VASN)	Homo sapiens		Function unknown,	GO:0010719~negative regulation of epithelial to mesenchymal transition,GO:0030512~negative regulation of transforming growth factor beta receptor signaling pathway,GO:0071456~cellular response to hypoxia,GO:0071461~cellular response to redox state,GO:0098609~cell-cell adhesion,	GO:0005615~extracellular space,GO:0005739~mitochondrion,GO:0005765~lysosomal membrane,GO:0005886~plasma membrane,GO:0005913~cell-cell adherens junction,GO:0009986~cell surface,GO:0016021~integral component of membrane,GO:0070062~extracellular exosome,	GO:0005515~protein binding,GO:0050431~transforming growth factor beta binding,GO:0098641~cadherin binding involved in cell-cell adhesion,	IPR000372:Leucine-rich repeat-containing N-terminal,IPR000483:Cysteine-rich flanking region, C-terminal,IPR000742:Epidermal growth factor-like domain,IPR001611:Leucine-rich repeat,IPR003591:Leucine-rich repeat, typical subtype,IPR003961:Fibronectin, type III,IPR013032:EGF-like, conserved site,IPR013783:Immunoglobulin-like fold,				SM00013:LRRNT,SM00082:LRRCT,SM00181:EGF,SM00369:LRR_TYP,	Complete proteome,Disulfide bond,EGF-like domain,Glycoprotein,Leucine-rich repeat,Membrane,Polymorphism,Reference proteome,Repeat,Secreted,Signal,Transmembrane,Transmembrane helix,	chain:Vasorin,disulfide bond,domain:EGF-like,domain:Fibronectin type-III,glycosylation site:N-linked (GlcNAc...),repeat:LRR 1,repeat:LRR 10,repeat:LRR 11,repeat:LRR 2,repeat:LRR 3,repeat:LRR 4,repeat:LRR 5,repeat:LRR 6,repeat:LRR 7,repeat:LRR 8,repeat:LRR 9,sequence conflict,sequence variant,signal peptide,topological domain:Cytoplasmic,topological domain:Extracellular,transmembrane region,
ZNF548	zinc finger protein 548(ZNF548)	Homo sapiens		General function prediction only,	GO:0006351~transcription, DNA-templated,GO:0006355~regulation of transcription, DNA-templated,	GO:0005622~intracellular,GO:0005634~nucleus,	GO:0000977~RNA polymerase II regulatory region sequence-specific DNA binding,GO:0003676~nucleic acid binding,GO:0003700~transcription factor activity, sequence-specific DNA binding,GO:0046872~metal ion binding,	IPR001909:Krueppel-associated box,IPR007087:Zinc finger, C2H2,IPR013087:Zinc finger C2H2-type/integrase DNA-binding domain,IPR015880:Zinc finger, C2H2-like,				SM00349:KRAB,SM00355:ZnF_C2H2,	Alternative splicing,Complete proteome,DNA-binding,Metal-binding,Nucleus,Polymorphism,Reference proteome,Repeat,Transcription,Transcription regulation,Zinc,Zinc-finger,	chain:Zinc finger protein 548,domain:KRAB,sequence conflict,sequence variant,splice variant,zinc finger region:C2H2-type 1,zinc finger region:C2H2-type 10,zinc finger region:C2H2-type 11,zinc finger region:C2H2-type 2,zinc finger region:C2H2-type 3,zinc finger region:C2H2-type 4,zinc finger region:C2H2-type 5,zinc finger region:C2H2-type 6,zinc finger region:C2H2-type 7,zinc finger region:C2H2-ty…
ZNF618	zinc finger protein 618(ZNF618)	Homo sapiens			GO:0006351~transcription, DNA-templated,GO:0006355~regulation of transcription, DNA-templated,	GO:0005634~nucleus,	GO:0003677~DNA binding,GO:0046872~metal ion binding,	IPR007087:Zinc finger, C2H2,IPR012337:Ribonuclease H-like domain,IPR015880:Zinc finger, C2H2-like,				SM00355:ZnF_C2H2,	Acetylation,Alternative splicing,Complete proteome,DNA-binding,Isopeptide bond,Metal-binding,Nucleus,Proteomics identification,Reference proteome,Repeat,Transcription,Transcription regulation,Ubl conjugation,Zinc,Zinc-fingerFT GMGVGGPGTGWASRW,	chain:Zinc finger protein 618,modified residue,sequence conflict,splice variant,zinc finger region:C2H2-type 1,zinc finger region:C2H2-type 2,zinc finger region:C2H2-type 3,zinc finger region:C2H2-type 4,

## Sheet: DAVID Fr
Functional Annotation Clustering
Annotation Cluster 1	Enrichment Score: 1.6461873597224421
Category	Term	Count	%	PValue	Genes	List Total	Pop Hits	Pop Total	Fold Enrichment	Bonferroni	Benjamini	FDR
UP_KEYWORDS	Cytoskeleton	6	30.0	0.00310676580996893	CORO1C, CSPP1, ARHGAP21, DNAH10, NIN, STK38L	20	1138	20581	5.425571177504394	0.2252007765498879	0.2252007765498879	3.2695293339773945
UP_KEYWORDS	Microtubule	3	15.0	0.027080115983868655	CSPP1, DNAH10, NIN	20	280	20581	11.025535714285713	0.8947261495827952	0.6755406798731082	25.419450714186265
UP_KEYWORDS	Coiled coil	6	30.0	0.1369237811424265	CORO1C, CSPP1, DNAH10, KRT77, NIN, SPEN	20	3036	20581	2.0336956521739133	0.999994297959195	0.910627055983788	79.26027042887367
Annotation Cluster 2	Enrichment Score: 0.14770129018468123
Category	Term	Count	%	PValue	Genes	List Total	Pop Hits	Pop Total	Fold Enrichment	Bonferroni	Benjamini	FDR
UP_KEYWORDS	Cell membrane	5	25.0	0.3354255594973175	CORO1C, HLA-H, VEPH1, OR4S2, MC3R	20	3175	20581	1.620551181102362	0.9999999999999972	0.9758356379015167	98.72882324117724
UP_SEQ_FEATURE	glycosylation site:N-linked (GlcNAc...)	6	30.0	0.37235580188643824	HLA-H, DNAH10, SCUBE3, OR4S2, MC3R, UGGT2	20	4234	20063	1.4215635333018422	1.0	0.9999999997721349	99.59788793980267
UP_KEYWORDS	Glycoprotein	6	30.0	0.4146878657598368	HLA-H, DNAH10, SCUBE3, OR4S2, MC3R, UGGT2	20	4551	20581	1.356690837178642	1.0	0.9659001791313536	99.67268595098912
UP_SEQ_FEATURE	topological domain:Extracellular	3	15.0	0.7630175002272575	HLA-H, OR4S2, MC3R	20	2787	20063	1.0798170075349838	1.0	1.0	99.99999606590437
UP_SEQ_FEATURE	disulfide bond	3	15.0	0.7862635601115335	HLA-H, SCUBE3, OR4S2	20	2917	20063	1.0316935207404867	1.0	0.9999999999999999	99.99999884165558
GOTERM_CC_DIRECT	GO:0005886~plasma membrane	4	20.0	0.8086615307435931	HLA-H, VEPH1, OR4S2, MC3R	19	4121	18224	0.9309952872961339	1.0	0.9999999660574966	99.99998947447254
UP_SEQ_FEATURE	signal peptide	3	15.0	0.8501611064615755	HLA-H, SCUBE3, UGGT2	20	3346	20063	0.8994172145845786	1.0	1.0	99.99999998274053
UP_KEYWORDS	Disulfide bond	3	15.0	0.8503584757377934	HLA-H, SCUBE3, OR4S2	20	3434	20581	0.8989953407105415	1.0	0.9999408244733196	99.99999984620116
UP_SEQ_FEATURE	topological domain:Cytoplasmic	3	15.0	0.8636762131800524	HLA-H, OR4S2, MC3R	20	3456	20063	0.8707899305555555	1.0	0.9999999999999997	99.99999999436567
UP_KEYWORDS	Signal	3	15.0	0.9204508597808045	HLA-H, SCUBE3, UGGT2	20	4160	20581	0.7421033653846153	1.0	0.9999950205319269	99.99999999981998
UP_KEYWORDS	Transmembrane helix	4	20.0	0.9256244628703425	HLA-H, DNAH10, OR4S2, MC3R	20	5634	20581	0.7305999290024849	1.0	0.9999927766744058	99.99999999991223
UP_KEYWORDS	Transmembrane	4	20.0	0.9266950472547502	HLA-H, DNAH10, OR4S2, MC3R	20	5651	20581	0.7284020527340295	1.0	0.9999873481416673	99.99999999992482
UP_SEQ_FEATURE	transmembrane region	3	15.0	0.9703126229999798	HLA-H, OR4S2, MC3R	20	5056	20063	0.595223496835443	1.0	1.0	100.0
Functional Annotation Chart
Category	Term	Count	%	PValue	Genes	List Total	Pop Hits	Pop Total	Fold Enrichment	Bonferroni	Benjamini	FDR
UP_KEYWORDS	Cytoskeleton	6	30.0	0.00310676580996893	CORO1C, CSPP1, ARHGAP21, DNAH10, NIN, STK38L	20	1138	20581	5.425571177504394	0.2252007765498879	0.2252007765498879	3.2695293339773945
UP_KEYWORDS	Microtubule	3	15.0	0.027080115983868655	CSPP1, DNAH10, NIN	20	280	20581	11.025535714285713	0.8947261495827952	0.6755406798731082	25.419450714186265
UP_KEYWORDS	Cytoplasm	9	45.0	0.05503953161886253	CORO1C, CSPP1, ARHGAP21, DNAH10, NIN, IPO13, SKP2, QTRT1, STK38L	20	4816	20581	1.9230585548172758	0.9903635177682244	0.7871994031752593	45.381460367871526
GOTERM_CC_DIRECT	GO:0005813~centrosome	3	15.0	0.06519261498130424	CSPP1, NIN, LEO1	19	426	18224	6.7546330615270564	0.9699702993271049	0.9699702993271049	48.054663394601725
Functional Annotation Table
ID	Gene Name	Species	BIOCARTA	COG_ONTOLOGY	GOTERM_BP_DIRECT	GOTERM_CC_DIRECT	GOTERM_MF_DIRECT	INTERPRO	KEGG_PATHWAY	OMIM_DISEASE	SMART	UP_KEYWORDS	UP_SEQ_FEATURE
LEO1	LEO1 homolog, Paf1/RNA polymerase II complex component(LEO1)	Homo sapiens			GO:0001711~endodermal cell fate commitment,GO:0006368~transcription elongation from RNA polymerase II promoter,GO:0006378~mRNA polyadenylation,GO:0010390~histone monoubiquitination,GO:0016055~Wnt signaling pathway,GO:0019827~stem cell population maintenance,GO:0031442~positive regulation of mRNA 3'-end processing,GO:0032968~positive regulation of transcription elongation from RNA polymerase II pr…	GO:0005654~nucleoplasm,GO:0005730~nucleolus,GO:0005813~centrosome,GO:0016593~Cdc73/Paf1 complex,	GO:0005515~protein binding,GO:1990269~RNA polymerase II C-terminal domain phosphoserine binding,	IPR007149:Leo1-like protein,				3D-structure,Acetylation,Activator,Alternative splicing,Complete proteome,Nucleus,Phosphoprotein,Reference proteome,Transcription,Transcription regulation,Wnt signaling pathway,	chain:RNA polymerase-associated protein LEO1,compositionally biased region:Asp-rich,modified residue,splice variant,
RBM20	RNA binding motif protein 20(RBM20)	Homo sapiens			GO:0006397~mRNA processing,GO:0007507~heart development,GO:0008380~RNA splicing,GO:0033120~positive regulation of RNA splicing,	GO:0005634~nucleus,	GO:0000166~nucleotide binding,GO:0003723~RNA binding,GO:0008270~zinc ion binding,	IPR000504:RNA recognition motif domain,IPR000690:Zinc finger, C2H2-type matrin,IPR003604:Zinc finger, U1-type,IPR012677:Nucleotide-binding, alpha-beta plait,		613172~Cardiomyopathy, dilated, 1DD,	SM00360:RRM,SM00451:ZnF_U1,	Cardiomyopathy,Complete proteome,Disease mutation,mRNA processing,mRNA splicing,Nucleus,Phosphoprotein,Polymorphism,Reference proteome,RNA-binding,	chain:Probable RNA-binding protein 20,compositionally biased region:Glu-rich,compositionally biased region:Pro-rich,domain:RRM,modified residue,sequence variant,
ARHGAP21	Rho GTPase activating protein 21(ARHGAP21)	Homo sapiens			GO:0007030~Golgi organization,GO:0007165~signal transduction,GO:0043547~positive regulation of GTPase activity,GO:0051683~establishment of Golgi localization,GO:0051684~maintenance of Golgi location,GO:0072384~organelle transport along microtubule,	GO:0000139~Golgi membrane,GO:0005794~Golgi apparatus,GO:0005856~cytoskeleton,GO:0030054~cell junction,GO:0030659~cytoplasmic vesicle membrane,	GO:0005096~GTPase activator activity,GO:0005515~protein binding,	IPR000198:Rho GTPase-activating protein domain,IPR001478:PDZ domain,IPR001849:Pleckstrin homology domain,IPR008936:Rho GTPase activation protein,IPR011993:Pleckstrin homology-like domain,			SM00228:PDZ,SM00233:PH,SM00324:RhoGAP,	3D-structure,Alternative splicing,Cell junction,Complete proteome,Cytoplasm,Cytoplasmic vesicle,Cytoskeleton,Golgi apparatus,GTPase activation,Isopeptide bond,Membrane,Methylation,Phosphoprotein,Polymorphism,Proteomics identification,Reference proteome,Ubl conjugation,	chain:Rho GTPase-activating protein 21,domain:PDZ,domain:PH,domain:Rho-GAP,helix,modified residue,mutagenesis site,region of interest:Interaction with ARF1 and ARF6,region of interest:Interaction with CTNNA1,sequence conflict,sequence variant,splice variant,strand,
SKP2	S-phase kinase associated protein 2(SKP2)	Homo sapiens	h_g1Pathway:Cell Cycle: G1/S Check Point ,h_p27Pathway:Regulation of p27 Phosphorylation during Cell Cycle Progression,h_skp2e2fPathway:E2F1 Destruction Pathway,		GO:0000082~G1/S transition of mitotic cell cycle,GO:0000086~G2/M transition of mitotic cell cycle,GO:0000209~protein polyubiquitination,GO:0006511~ubiquitin-dependent protein catabolic process,GO:0008283~cell proliferation,GO:0031145~anaphase-promoting complex-dependent catabolic process,GO:0033148~positive regulation of intracellular estrogen receptor signaling pathway,GO:0042981~regulation of a…	GO:0005634~nucleus,GO:0005654~nucleoplasm,GO:0005730~nucleolus,GO:0005737~cytoplasm,GO:0005829~cytosol,GO:0019005~SCF ubiquitin ligase complex,	GO:0004842~ubiquitin-protein transferase activity,GO:0005515~protein binding,GO:0016301~kinase activity,GO:0042802~identical protein binding,GO:0061630~ubiquitin protein ligase activity,	IPR001810:F-box domain, cyclin-like,IPR006553:Leucine-rich repeat, cysteine-containing subtype,	hsa04068:FoxO signaling pathway,hsa04110:Cell cycle,hsa04120:Ubiquitin mediated proteolysis,hsa05168:Herpes simplex infection,hsa05169:Epstein-Barr virus infection,hsa05200:Pathways in cancer,hsa05203:Viral carcinogenesis,hsa05222:Small cell lung cancer,		SM00256:FBOX,SM00367:LRR_CC,	3D-structure,Acetylation,Alternative splicing,Complete proteome,Cytoplasm,Direct protein sequencing,Kinase,Leucine-rich repeat,Nucleus,Phosphoprotein,Polymorphism,Proteomics identification,Reference proteome,Repeat,Transferase,Ubl conjugation,Ubl conjugation pathway,	chain:S-phase kinase-associated protein 2,domain:F-box,helix,modified residue,repeat:LRR 1,repeat:LRR 2,repeat:LRR 3,repeat:LRR 4,repeat:LRR 5,repeat:LRR 6,repeat:LRR 7,repeat:LRR 8,sequence conflict,sequence variant,splice variant,strand,
UGGT2	UDP-glucose glycoprotein glucosyltransferase 2(UGGT2)	Homo sapiens			GO:0006486~protein glycosylation,GO:0018279~protein N-linked glycosylation via asparagine,GO:0030968~endoplasmic reticulum unfolded protein response,GO:0051084~'de novo' posttranslational protein folding,GO:0071712~ER-associated misfolded protein catabolic process,GO:0097359~UDP-glucosylation,GO:1904380~endoplasmic reticulum mannose trimming,	GO:0005783~endoplasmic reticulum,GO:0005788~endoplasmic reticulum lumen,GO:0005793~endoplasmic reticulum-Golgi intermediate compartment,GO:0044322~endoplasmic reticulum quality control compartment,	GO:0003980~UDP-glucose:glycoprotein glucosyltransferase activity,GO:0005515~protein binding,GO:0051082~unfolded protein binding,	IPR002495:Glycosyl transferase, family 8,IPR009448:UDP-glucose:Glycoprotein Glucosyltransferase,	hsa04141:Protein processing in endoplasmic reticulum,			Alternative splicing,Complete proteome,Endoplasmic reticulum,Glycoprotein,Glycosyltransferase,Phosphoprotein,Polymorphism,Proteomics identification,Reference proteome,Signal,Transferase,	chain:UDP-glucose:glycoprotein glucosyltransferase 2,glycosylation site:N-linked (GlcNAc...),modified residue,region of interest:Glucosyltransferase,sequence variant,short sequence motif:Prevents secretion from ER,signal peptide,
WDR53	WD repeat domain 53(WDR53)	Homo sapiens						IPR001680:WD40 repeat,IPR015943:WD40/YVTN repeat-like-containing domain,IPR017986:WD40-repeat-containing domain,IPR019775:WD40 repeat, conserved site,IPR024977:Anaphase-promoting complex subunit 4, WD40 domain,			SM00320:WD40,	Complete proteome,Polymorphism,Proteomics identification,Reference proteome,Repeat,WD repeat,	chain:WD repeat-containing protein 53,repeat:WD 1,repeat:WD 2,repeat:WD 3,repeat:WD 4,repeat:WD 5,sequence variant,
CSPP1	centrosome and spindle pole associated protein 1(CSPP1)	Homo sapiens			GO:0032467~positive regulation of cytokinesis,GO:0051781~positive regulation of cell division,	GO:0000922~spindle pole,GO:0005737~cytoplasm,GO:0005813~centrosome,GO:0005815~microtubule organizing center,GO:0005819~spindle,GO:0005874~microtubule,		IPR026708:Centrosome and spindle pole associated protein 1,		615636~Joubert syndrome 21,		Alternative splicing,Ciliopathy,Coiled coil,Complete proteome,Cytoplasm,Cytoskeleton,Joubert syndrome,Microtubule,Phosphoprotein,Polymorphism,Proteomics identification,Reference proteome,	chain:Centrosome and spindle pole-associated protein 1,compositionally biased region:Pro-rich,modified residue,sequence conflict,sequence variant,splice variant,
CORO1C	coronin 1C(CORO1C)	Homo sapiens			GO:0001755~neural crest cell migration,GO:0001932~regulation of protein phosphorylation,GO:0001933~negative regulation of protein phosphorylation,GO:0006909~phagocytosis,GO:0007165~signal transduction,GO:0010632~regulation of epithelial cell migration,GO:0010633~negative regulation of epithelial cell migration,GO:0010762~regulation of fibroblast migration,GO:0030036~actin cytoskeleton organizatio…	GO:0005737~cytoplasm,GO:0005925~focal adhesion,GO:0015629~actin cytoskeleton,GO:0016328~lateral plasma membrane,GO:0016600~flotillin complex,GO:0030027~lamellipodium,GO:0031982~vesicle,	GO:0005515~protein binding,GO:0048365~Rac GTPase binding,GO:0051015~actin filament binding,	IPR001680:WD40 repeat,IPR015048:Domain of unknown function DUF1899,IPR015505:Coronin,IPR015943:WD40/YVTN repeat-like-containing domain,IPR017986:WD40-repeat-containing domain,IPR019775:WD40 repeat, conserved site,IPR027333:Coronin 1C,			SM00320:WD40,SM01166:SM01166,	Acetylation,Actin-binding,Alternative splicing,Cell membrane,Cell projection,Coiled coil,Complete proteome,Cytoplasm,Cytoskeleton,Membrane,Proteomics identification,Reference proteome,Repeat,WD repeat,	chain:Coronin-1C,modified residue,repeat:WD 1,repeat:WD 2,repeat:WD 3,repeat:WD 4,
DNAH10	dynein axonemal heavy chain 10(DNAH10)	Homo sapiens		Cytoskeleton,	GO:0007018~microtubule-based movement,	GO:0005737~cytoplasm,GO:0005874~microtubule,GO:0005929~cilium,GO:0016021~integral component of membrane,GO:0030286~dynein complex,	GO:0003777~microtubule motor activity,GO:0005524~ATP binding,GO:0016887~ATPase activity,	IPR003593:AAA+ ATPase domain,IPR004273:Dynein heavy chain domain,IPR011704:ATPase, dynein-related, AAA domain,IPR013594:Dynein heavy chain, domain-1,IPR013602:Dynein heavy chain, domain-2,IPR024317:Dynein heavy chain, P-loop containing D4 domain,IPR024743:Dynein heavy chain, coiled coil stalk,IPR026983:Dynein heavy chain,IPR027417:P-loop containing nucleoside triphosphate hydrolase,	hsa05016:Huntington's disease,		SM00382:AAA,	Alternative splicing,ATP-binding,Cell projection,Cilium,Coiled coil,Complete proteome,Cytoplasm,Cytoskeleton,Dynein,Glycoprotein,Membrane,Microtubule,Motor protein,Nucleotide-binding,Polymorphism,Proteomics identification,Reference proteome,Repeat,TPR repeat,Transmembrane,Transmembrane helix,	chain:Dynein heavy chain 10, axonemal,compositionally biased region:Poly-Glu,glycosylation site:N-linked (GlcNAc...),nucleotide phosphate-binding region:ATP,region of interest:AAA 1,region of interest:AAA 2,region of interest:AAA 3,region of interest:AAA 4,region of interest:AAA 5,region of interest:AAA 6,region of interest:Stalk,region of interest:Stem,repeat:LRR 1,repeat:LRR 10,repeat:LRR 11,re…
IPO13	importin 13(IPO13)	Homo sapiens			GO:0006606~protein import into nucleus,GO:0006886~intracellular protein transport,	GO:0005622~intracellular,GO:0005737~cytoplasm,GO:0031965~nuclear membrane,	GO:0005515~protein binding,GO:0008139~nuclear localization sequence binding,GO:0008536~Ran GTPase binding,GO:0008565~protein transporter activity,	IPR001494:Importin-beta, N-terminal,IPR011989:Armadillo-like helical,IPR013598:Exportin-1/Importin-beta-like,IPR016024:Armadillo-type fold,			SM00913:SM00913,	3D-structure,Complete proteome,Cytoplasm,Nucleus,Protein transport,Proteomics identification,Reference proteome,Repeat,Transport,	chain:Importin-13,domain:Importin N-terminal,repeat:HEAT 1,repeat:HEAT 10,repeat:HEAT 11,repeat:HEAT 12,repeat:HEAT 13,repeat:HEAT 14,repeat:HEAT 2,repeat:HEAT 3,repeat:HEAT 4,repeat:HEAT 5,repeat:HEAT 6,repeat:HEAT 7,repeat:HEAT 8,repeat:HEAT 9,sequence conflict,
KRT77	keratin 77(KRT77)	Homo sapiens				GO:0005856~cytoskeleton,GO:0005882~intermediate filament,GO:0045095~keratin filament,GO:0070062~extracellular exosome,	GO:0005198~structural molecule activity,	IPR001664:Intermediate filament protein,IPR003054:Type II keratin,IPR018039:Intermediate filament protein, conserved site,			SM01391:SM01391,	Citrullination,Coiled coil,Complete proteome,Intermediate filament,Keratin,Methylation,Polymorphism,Proteomics identification,Reference proteome,	chain:Keratin, type II cytoskeletal 1b,modified residue,region of interest:Coil 1A,region of interest:Coil 1B,region of interest:Coil 2,region of interest:Head,region of interest:Linker 1,region of interest:Linker 12,region of interest:Rod,region of interest:Tail,sequence conflict,sequence variant,site:Stutter,
HLA-H	major histocompatibility complex, class I, H (pseudogene)(HLA-H)	Homo sapiens			GO:0002474~antigen processing and presentation of peptide antigen via MHC class I,GO:0002479~antigen processing and presentation of exogenous peptide antigen via MHC class I, TAP-dependent,GO:0002480~antigen processing and presentation of exogenous peptide antigen via MHC class I, TAP-independent,GO:0006955~immune response,GO:0019882~antigen processing and presentation,GO:0050776~regulation of im…	GO:0000139~Golgi membrane,GO:0005886~plasma membrane,GO:0005887~integral component of plasma membrane,GO:0009986~cell surface,GO:0012507~ER to Golgi transport vesicle membrane,GO:0030670~phagocytic vesicle membrane,GO:0031901~early endosome membrane,GO:0042612~MHC class I protein complex,GO:0071556~integral component of lumenal side of endoplasmic reticulum membrane,	GO:0003823~antigen binding,GO:0030881~beta-2-microglobulin binding,	IPR001039:MHC class I, alpha chain, alpha1/alpha2,IPR003006:Immunoglobulin/major histocompatibility complex, conserved site,IPR003597:Immunoglobulin C1-set,IPR007110:Immunoglobulin-like domain,IPR010579:MHC class I, alpha chain, C-terminal,IPR011161:MHC class I-like antigen recognition,IPR011162:MHC classes I/II-like antigen recognition protein,IPR013783:Immunoglobulin-like fold,			SM00407:IGc1,	Cell membrane,Complete proteome,Disulfide bond,Glycoprotein,Immunity,Membrane,MHC I,Reference proteome,Signal,Transmembrane,Transmembrane helix,	chain:Putative HLA class I histocompatibility antigen, alpha chain H,disulfide bond,domain:Ig-like C1-type,glycosylation site:N-linked (GlcNAc...),modified residue,region of interest:Alpha-1,region of interest:Alpha-2,region of interest:Alpha-3,region of interest:Connecting peptide,signal peptide,topological domain:Cytoplasmic,topological domain:Extracellular,transmembrane region,
MC3R	melanocortin 3 receptor(MC3R)	Homo sapiens			GO:0002027~regulation of heart rate,GO:0007187~G-protein coupled receptor signaling pathway, coupled to cyclic nucleotide second messenger,GO:0007188~adenylate cyclase-modulating G-protein coupled receptor signaling pathway,GO:0007200~phospholipase C-activating G-protein coupled receptor signaling pathway,GO:0008217~regulation of blood pressure,GO:0030819~positive regulation of cAMP biosynthetic …	GO:0005886~plasma membrane,GO:0005887~integral component of plasma membrane,	GO:0004977~melanocortin receptor activity,GO:0004980~melanocyte-stimulating hormone receptor activity,GO:0005515~protein binding,GO:0017046~peptide hormone binding,GO:0042923~neuropeptide binding,	IPR000276:G protein-coupled receptor, rhodopsin-like,IPR001671:Melanocortin/ACTH receptor,IPR001908:Melanocortin receptor,IPR002122:Melanocortin 3 receptor,IPR017452:GPCR, rhodopsin-like, 7TM,	hsa04080:Neuroactive ligand-receptor interaction,	602025~Obesity, severe, susceptibility to, BMIQ9,607948~Mycobacterium tuberculosis, protection against,	SM01381:SM01381,	Biological rhythms,Cell membrane,Complete proteome,G-protein coupled receptor,Glycoprotein,Lipoprotein,Membrane,Palmitate,Polymorphism,Receptor,Reference proteome,Transducer,Transmembrane,Transmembrane helix,	chain:Melanocortin receptor 3,glycosylation site:N-linked (GlcNAc...),lipid moiety-binding region:S-palmitoyl cysteine,sequence variant,topological domain:Cytoplasmic,topological domain:Extracellular,transmembrane region,
NIN	ninein(NIN)	Homo sapiens			GO:0034454~microtubule anchoring at centrosome,GO:0051642~centrosome localization,GO:0090222~centrosome-templated microtubule nucleation,	GO:0000242~pericentriolar material,GO:0000922~spindle pole,GO:0005730~nucleolus,GO:0005813~centrosome,GO:0005814~centriole,GO:0036449~microtubule minus-end,GO:0097431~mitotic spindle pole,GO:0097539~ciliary transition fiber,	GO:0005509~calcium ion binding,GO:0005515~protein binding,GO:0005525~GTP binding,	IPR002048:EF-hand domain,IPR011992:EF-hand-like domain,		614851~Seckel syndrome 7,		Alternative splicing,Coiled coil,Complete proteome,Cytoplasm,Cytoskeleton,Disease mutation,Dwarfism,GTP-binding,Mental retardation,Microtubule,Nucleotide-binding,Phosphoprotein,Polymorphism,Proteomics identification,Reference proteome,Repeat,	chain:Ninein,domain:EF-hand 1,domain:EF-hand 2,domain:EF-hand 3,domain:EF-hand 4,domain:EF-hand 5,modified residue,nucleotide phosphate-binding region:GTP,sequence conflict,sequence variant,splice variant,
OR4S2	olfactory receptor family 4 subfamily S member 2(OR4S2)	Homo sapiens			GO:0007186~G-protein coupled receptor signaling pathway,GO:0050907~detection of chemical stimulus involved in sensory perception,GO:0050911~detection of chemical stimulus involved in sensory perception of smell,	GO:0005886~plasma membrane,GO:0016021~integral component of membrane,	GO:0004888~transmembrane signaling receptor activity,GO:0004930~G-protein coupled receptor activity,GO:0004984~olfactory receptor activity,	IPR000276:G protein-coupled receptor, rhodopsin-like,IPR000725:Olfactory receptor,IPR017452:GPCR, rhodopsin-like, 7TM,	hsa04740:Olfactory transduction,			Cell membrane,Complete proteome,Disulfide bond,G-protein coupled receptor,Glycoprotein,Membrane,Olfaction,Polymorphism,Receptor,Reference proteome,Sensory transduction,Transducer,Transmembrane,Transmembrane helix,	chain:Olfactory receptor 4S2,disulfide bond,glycosylation site:N-linked (GlcNAc...),modified residue,sequence variant,topological domain:Cytoplasmic,topological domain:Extracellular,transmembrane region,
QTRT1	queuine tRNA-ribosyltransferase catalytic subunit 1(QTRT1)	Homo sapiens			GO:0006400~tRNA modification,GO:0008616~queuosine biosynthetic process,	GO:0005634~nucleus,GO:0005737~cytoplasm,GO:0005741~mitochondrial outer membrane,	GO:0008479~queuine tRNA-ribosyltransferase activity,GO:0042803~protein homodimerization activity,GO:0046872~metal ion binding,GO:0046982~protein heterodimerization activity,	IPR002616:tRNA-guanine(15) transglycosylase-like,IPR004803:Queuine tRNA-ribosyltransferase,				Acetylation,Alternative splicing,Complete proteome,Cytoplasm,Glycosyltransferase,Membrane,Metal-binding,Mitochondrion,Mitochondrion outer membrane,Phosphoprotein,Proteomics identification,Queuosine biosynthesis,Reference proteome,Transferase,tRNA processing,Zinc,	active site:Nucleophile,binding site:Substrate,chain:Queuine tRNA-ribosyltransferase,metal ion-binding site:Zinc,
STK38L	serine/threonine kinase 38 like(STK38L)	Homo sapiens			GO:0006468~protein phosphorylation,GO:0018105~peptidyl-serine phosphorylation,GO:0035556~intracellular signal transduction,GO:0051128~regulation of cellular component organization,	GO:0005737~cytoplasm,GO:0015629~actin cytoskeleton,GO:0016020~membrane,	GO:0000287~magnesium ion binding,GO:0003779~actin binding,GO:0004672~protein kinase activity,GO:0004674~protein serine/threonine kinase activity,GO:0005515~protein binding,GO:0005524~ATP binding,	IPR000719:Protein kinase, catalytic domain,IPR000961:AGC-kinase, C-terminal,IPR008271:Serine/threonine-protein kinase, active site,IPR011009:Protein kinase-like domain,IPR017441:Protein kinase, ATP binding site,IPR017892:Protein kinase, C-terminal,			SM00133:S_TK_X,SM00220:S_TKc,	Acetylation,Actin-binding,Alternative splicing,ATP-binding,Complete proteome,Cytoplasm,Cytoskeleton,Direct protein sequencing,Kinase,Magnesium,Membrane,Metal-binding,Nucleotide-binding,Phosphoprotein,Polymorphism,Proteomics identification,Reference proteome,Serine/threonine-protein kinase,Transferase,	active site:Proton acceptor,binding site:ATP,chain:Serine/threonine-protein kinase 38-like,domain:AGC-kinase C-terminal,domain:Protein kinase,modified residue,mutagenesis site,nucleotide phosphate-binding region:ATP,region of interest:S100B binding,sequence variant,
SCUBE3	signal peptide, CUB domain and EGF like domain containing 3(SCUBE3)	Homo sapiens			GO:0051260~protein homooligomerization,GO:0051291~protein heterooligomerization,	GO:0005576~extracellular region,GO:0009986~cell surface,	GO:0005509~calcium ion binding,GO:0005515~protein binding,	IPR000152:EGF-type aspartate/asparagine hydroxylation site,IPR000742:Epidermal growth factor-like domain,IPR000859:CUB domain,IPR001881:EGF-like calcium-binding,IPR009030:Insulin-like growth factor binding protein, N-terminal,IPR011641:Tyrosine-protein kinase ephrin type A/B receptor-like,IPR013032:EGF-like, conserved site,IPR018097:EGF-like calcium-binding, conserved site,IPR024731:EGF domain, m…			SM00042:CUB,SM00179:EGF_CA,SM00181:EGF,SM01411:SM01411,	Alternative splicing,Calcium,Complete proteome,Disulfide bond,EGF-like domain,Glycoprotein,Polymorphism,Reference proteome,Repeat,Secreted,Signal,	chain:Signal peptide, CUB and EGF-like domain- containing protein 3,disulfide bond,domain:CUB,domain:EGF-like 1; calcium-binding,domain:EGF-like 2; calcium-binding,domain:EGF-like 3; calcium-binding,domain:EGF-like 4,domain:EGF-like 5,domain:EGF-like 6,domain:EGF-like 7; calcium-binding,domain:EGF-like 8; calcium-binding,domain:EGF-like 9; calcium-binding,glycosylation site:N-linked (GlcNAc...),s…
SPEN	spen family transcriptional repressor(SPEN)	Homo sapiens	h_carm-erPathway:CARM1 and Regulation of the Estrogen Receptor,		GO:0000122~negative regulation of transcription from RNA polymerase II promoter,GO:0000398~mRNA splicing, via spliceosome,GO:0006351~transcription, DNA-templated,GO:0007219~Notch signaling pathway,GO:0016032~viral process,GO:0045892~negative regulation of transcription, DNA-templated,GO:0050769~positive regulation of neurogenesis,	GO:0005634~nucleus,GO:0005654~nucleoplasm,GO:0017053~transcriptional repressor complex,GO:0070062~extracellular exosome,	GO:0000166~nucleotide binding,GO:0001085~RNA polymerase II transcription factor binding,GO:0001191~transcriptional repressor activity, RNA polymerase II transcription factor binding,GO:0003676~nucleic acid binding,GO:0003677~DNA binding,GO:0005515~protein binding,GO:0044822~poly(A) RNA binding,	IPR000504:RNA recognition motif domain,IPR010912:Spen paralogue/orthologue C-terminal, metazoa,IPR012677:Nucleotide-binding, alpha-beta plait,IPR012921:Spen paralogue and orthologue SPOC, C-terminal,IPR016194:SPOC like C-terminal domain,			SM00360:RRM,	3D-structure,Activator,Coiled coil,Complete proteome,DNA-binding,Host-virus interaction,Methylation,Notch signaling pathway,Nucleus,Phosphoprotein,Polymorphism,Proteomics identification,Reference proteome,Repeat,Repressor,RNA-binding,Transcription,Transcription regulation,	chain:Msx2-interacting protein,compositionally biased region:Arg-rich,compositionally biased region:Pro-rich,compositionally biased region:Ser-rich,compositionally biased region:Tyr-rich,domain:RID,domain:RRM 1,domain:RRM 2,domain:RRM 3,domain:RRM 4,domain:SPOC,helix,modified residue,region of interest:Interaction with MSX2,region of interest:Interaction with RBPSUH,sequence conflict,sequence var…
VEPH1	ventricular zone expressed PH domain containing 1(VEPH1)	Homo sapiens				GO:0005886~plasma membrane,		IPR001849:Pleckstrin homology domain,IPR011993:Pleckstrin homology-like domain,IPR016024:Armadillo-type fold,			SM00233:PH,	Alternative splicing,Cell membrane,Complete proteome,Membrane,Polymorphism,Proteomics identification,Reference proteome,	chain:Ventricular zone-expressed PH domain- containing protein homolog 1,domain:PH,modified residue,sequence conflict,sequence variant,splice variant,

## Sheet: DAVID Jap
Functional Annotation Clustering
Annotation Cluster 1	Enrichment Score: 0.7696423408120088
Category	Term	Count	%	PValue	Genes	List Total	Pop Hits	Pop Total	Fold Enrichment	Bonferroni	Benjamini	FDR
UP_KEYWORDS	Ubl conjugation	8	26.666666666666668	0.008133953548164003	CAST, CLSPN, NACC1, HIPK2, SPRED2, RBM14, MARK4, CCAR1	30	1705	20581	3.218924731182796	0.5652811995430308	0.5652811995430308	8.69719488617806
GOTERM_BP_DIRECT	GO:0008284~positive regulation of cell proliferation	4	13.333333333333334	0.037929878992746024	NACC1, HIPK2, MARK4, CCAR1	28	466	16792	5.147762109135499	0.9991550499465205	0.9991550499465205	37.97335947808945
UP_KEYWORDS	Isopeptide bond	5	16.666666666666664	0.07247355847414057	CAST, NACC1, HIPK2, RBM14, CCAR1	30	1132	20581	3.030182567726737	0.9995351824548366	0.7844954209288015	56.74947792616067
UP_KEYWORDS	Transcription	7	23.333333333333332	0.11372713333404404	NACC1, PRIM2, HIPK2, RBM14, FOXI1, VPS25, CCAR1	30	2398	20581	2.002599388379205	0.9999955137831639	0.8278199243040422	73.94665254659891
UP_SEQ_FEATURE	compositionally biased region:Poly-Ala	3	10.0	0.1151417241110338	HIPK2, RBM14, CCAR1	30	404	20063	4.966089108910891	0.9999999934150507	0.9981256494780749	76.9486359265255
UP_KEYWORDS	Repressor	3	10.0	0.20257425492390713	NACC1, RBM14, CCAR1	30	592	20581	3.4765202702702704	0.9999999999061562	0.853995194785128	91.96920845251269
UP_KEYWORDS	Cytoplasm	10	33.33333333333333	0.22090408279186358	DAB2, NACC1, HIPK2, SPRED2, RBM14, MARK4, DNAH6, VPS25, CCAR1, RTTN	30	4816	20581	1.4244878183831673	0.9999999999912447	0.8589393936132446	93.80209979415302
UP_KEYWORDS	Transcription regulation	6	20.0	0.22645350272676923	NACC1, HIPK2, RBM14, FOXI1, VPS25, CCAR1	30	2332	20581	1.7650943396226415	0.999999999995777	0.8459917642844609	94.27654655615498
GOTERM_BP_DIRECT	GO:0006351~transcription, DNA-templated	5	16.666666666666664	0.3866512213338662	NACC1, HIPK2, RBM14, VPS25, CCAR1	28	1955	16792	1.5337961271465108	1.0	0.9999999998060819	99.76128817153783
GOTERM_CC_DIRECT	GO:0005737~cytoplasm	10	33.33333333333333	0.40993949811926844	CAST, CLSPN, NACC1, HIPK2, RBM14, MARK4, SMC1B, DNAH6, VPS25, RTTN	29	5222	18224	1.2033967696350982	0.9999999999999998	0.9998725789282622	99.56041124384288
UP_KEYWORDS	Nucleus	9	30.0	0.4671469400638256	CLSPN, NACC1, HIPK2, SECISBP2, INTS3, RBM14, FOXI1, SMC1B, VPS25	30	5244	20581	1.1774027459954233	1.0	0.9717657907019054	99.91000683476
GOTERM_BP_DIRECT	GO:0045944~positive regulation of transcription from RNA polymerase II promoter	3	10.0	0.47352105823003576	HIPK2, RBM14, FOXI1	28	981	16792	1.8339886413280908	1.0	0.9999999999365334	99.96380541166634
GOTERM_CC_DIRECT	GO:0005634~nucleus	6	20.0	0.9494913774848118	NACC1, HIPK2, INTS3, RBM14, FOXI1, VPS25	29	5415	18224	0.6963033718597765	1.0	0.9999999999904806	99.99999999999542
Annotation Cluster 2	Enrichment Score: 0.6844668558801194
Category	Term	Count	%	PValue	Genes	List Total	Pop Hits	Pop Total	Fold Enrichment	Bonferroni	Benjamini	FDR
UP_KEYWORDS	ATP-binding	5	16.666666666666664	0.12898369392140088	HIPK2, ABCC2, MARK4, SMC1B, DNAH6	30	1391	20581	2.4659717229810685	0.9999992367248715	0.8280765415721097	78.52913866362971
UP_SEQ_FEATURE	nucleotide phosphate-binding region:ATP	4	13.333333333333334	0.17172239645258763	HIPK2, MARK4, SMC1B, DNAH6	30	994	20063	2.69121395036888	0.9999999999997493	0.9969813116185601	89.56631848479654
GOTERM_MF_DIRECT	GO:0005524~ATP binding	5	16.666666666666664	0.1757465030808756	HIPK2, ABCC2, MARK4, SMC1B, DNAH6	26	1495	16881	2.1714689992281966	0.9999994935228294	0.9999994935228294	86.84610031973897
UP_KEYWORDS	Nucleotide-binding	5	16.666666666666664	0.24152456435202163	HIPK2, ABCC2, MARK4, SMC1B, DNAH6	30	1788	20581	1.9184377330350484	0.9999999999994325	0.8473832023484769	95.40313500690372
INTERPRO	IPR027417:P-loop containing nucleoside triphosphate hydrolase	3	10.0	0.40221287625463364	ABCC2, SMC1B, DNAH6	30	879	18559	2.111376564277588	1.0	1.0	99.64211213270558
Annotation Cluster 3	Enrichment Score: 0.30989061668436874
Category	Term	Count	%	PValue	Genes	List Total	Pop Hits	Pop Total	Fold Enrichment	Bonferroni	Benjamini	FDR
UP_SEQ_FEATURE	disulfide bond	8	26.666666666666668	0.11757391116069209	TRDN, GPR83, OR9G9, PRRG3, GABRR1, IL17B, SNED1, ITGAM	30	2917	20063	1.8341218146497542	0.9999999956901289	0.9918975553942881	77.69732943660254
UP_KEYWORDS	Disulfide bond	8	26.666666666666668	0.1985019629224859	TRDN, GPR83, OR9G9, PRRG3, GABRR1, IL17B, SNED1, ITGAM	30	3434	20581	1.5982139390409629	0.9999999998422202	0.8714968574420012	91.5002926252776
GOTERM_CC_DIRECT	GO:0005887~integral component of plasma membrane	4	13.333333333333334	0.3721357696523107	GPR83, OR9G9, GABRR1, ABCC2	29	1415	18224	1.7764347508224687	0.999999999999982	0.9999998658980099	99.16728138735427
UP_SEQ_FEATURE	topological domain:Extracellular	6	20.0	0.3767763972342143	GPR83, OR9G9, PRRG3, GABRR1, ABCC2, ITGAM	30	2787	20063	1.4397560100466453	1.0	0.9998885975011178	99.65600963464098
UP_SEQ_FEATURE	topological domain:Cytoplasmic	7	23.333333333333332	0.38261641759912635	TRDN, GPR83, OR9G9, PRRG3, GABRR1, ABCC2, ITGAM	30	3456	20063	1.354562114197531	1.0	0.9997392858267677	99.69274652514596
UP_SEQ_FEATURE	glycosylation site:N-linked (GlcNAc...)	8	26.666666666666668	0.41464217022097377	TRDN, GPR83, OR9G9, GABRR1, IL17B, SNED1, ABCC2, ITGAM	30	4234	20063	1.2636120296016375	1.0	0.9997380067810037	99.8378244446603
GOTERM_CC_DIRECT	GO:0005886~plasma membrane	8	26.666666666666668	0.4532077746699118	TRDN, GPR83, OR9G9, DAB2, GABRR1, SPRED2, ABCC2, ITGAM	29	4121	18224	1.2199248592156238	1.0	0.9997281159694966	99.7991886982179
UP_KEYWORDS	Glycoprotein	8	26.666666666666668	0.46761296251297574	TRDN, GPR83, OR9G9, GABRR1, IL17B, SNED1, ABCC2, ITGAM	30	4551	20581	1.2059474108254595	1.0	0.9660942152040098	99.91087980066837
UP_SEQ_FEATURE	signal peptide	6	20.0	0.5443615389734141	GPR83, GABRR1, IL17B, SNED1, DHRS9, ITGAM	30	3346	20063	1.1992229527794382	1.0	0.9999833779238223	99.99196830981964
UP_KEYWORDS	Signal	7	23.333333333333332	0.5480922286509347	GPR83, GABRR1, IL17B, SNED1, HIPK2, DHRS9, ITGAM	30	4160	20581	1.1543830128205128	1.0	0.9704728931343651	99.98564492277072
UP_KEYWORDS	Membrane	11	36.666666666666664	0.6529213061811814	TRDN, GPR83, OR9G9, DAB2, PRRG3, GABRR1, SPRED2, DHRS9, ABCC2, ITGAM, VPS25	30	7494	20581	1.0069878124721998	1.0	0.9866664420168415	99.99924136092415
UP_KEYWORDS	Cell membrane	5	16.666666666666664	0.6745282602455863	TRDN, GPR83, OR9G9, GABRR1, ABCC2	30	3175	20581	1.0803674540682413	1.0	0.9877664607545497	99.99962928034049
UP_KEYWORDS	Receptor	3	10.0	0.6869461321954593	GPR83, OR9G9, ITGAM	30	1648	20581	1.2488470873786408	1.0	0.9875674290645213	99.99975965677206
UP_SEQ_FEATURE	transmembrane region	7	23.333333333333332	0.7758879597982481	TRDN, GPR83, OR9G9, PRRG3, GABRR1, ABCC2, ITGAM	30	5056	20063	0.925903217299578	1.0	0.9999999953836018	99.99999838499252
UP_KEYWORDS	Transmembrane helix	7	23.333333333333332	0.8458051048960809	TRDN, GPR83, OR9G9, PRRG3, GABRR1, ABCC2, ITGAM	30	5634	20581	0.8523665838362324	1.0	0.9978694664698342	99.99999990994397
UP_KEYWORDS	Transmembrane	7	23.333333333333332	0.8481018838979182	TRDN, GPR83, OR9G9, PRRG3, GABRR1, ABCC2, ITGAM	30	5651	20581	0.8498023948563677	1.0	0.9975385090945368	99.9999999238093
GOTERM_CC_DIRECT	GO:0016021~integral component of membrane	5	16.666666666666664	0.9757433128381615	TRDN, GPR83, OR9G9, PRRG3, ITGAM	29	5163	18224	0.6085742718414181	1.0	0.9999999999993741	100.0
Functional Annotation Chart
Category	Term	Count	%	PValue	Genes	List Total	Pop Hits	Pop Total	Fold Enrichment	Bonferroni	Benjamini	FDR
UP_KEYWORDS	Ubl conjugation	8	26.666666666666668	0.008133953548164003	CAST, CLSPN, NACC1, HIPK2, SPRED2, RBM14, MARK4, CCAR1	30	1705	20581	3.218924731182796	0.5652811995430308	0.5652811995430308	8.69719488617806
UP_KEYWORDS	Alternative splicing	22	73.33333333333333	0.017750925231183694	CAST, CLSPN, SECISBP2, DHRS9, INTS3, MARK4, ITGAM, RTTN, DNAH6, TRDN, DCAF4, DAB2, GABRR1, SNED1, PRIM2, HIPK2, SPRED2, RBM14, FOXI1, TCP11L2, SMC1B, CCAR1	30	10587	20581	1.4255911337804223	0.839081455123996	0.5988534620914646	18.08879446431062
GOTERM_BP_DIRECT	GO:0030511~positive regulation of transforming growth factor beta receptor signaling pathway	2	6.666666666666667	0.03791007728946806	DAB2, HIPK2	28	24	16792	49.976190476190474	0.9991518614082804	0.9991518614082804	37.957589040594556
GOTERM_BP_DIRECT	GO:0008284~positive regulation of cell proliferation	4	13.333333333333334	0.037929878992746024	NACC1, HIPK2, MARK4, CCAR1	28	466	16792	5.147762109135499	0.9991550499465205	0.9709319754114676	37.97335947808945
UP_SEQ_FEATURE	sequence variant	24	80.0	0.03803948657847616	GPR83, CAST, CLSPN, OR9G9, LAD1, SECISBP2, DHRS9, MARK4, ITGAM, RTTN, TRDN, DCAF4, PRRG3, DAB2, GABRR1, SNED1, PRIM2, HIPK2, ABCC2, FOXI1, TCP11L2, SMC1B, CCAR1, VPS25	30	12443	20063	1.2899140078759141	0.9974519039015265	0.9974519039015265	37.20079231979694
UP_KEYWORDS	Polymorphism	23	76.66666666666667	0.040800506054441806	GPR83, CAST, CLSPN, LAD1, SECISBP2, DHRS9, MARK4, ITGAM, RTTN, TRDN, DCAF4, PRRG3, DAB2, GABRR1, SNED1, PRIM2, HIPK2, ABCC2, FOXI1, TCP11L2, SMC1B, CCAR1, VPS25	30	12043	20581	1.3102023305377952	0.9857205336121119	0.7573926283371807	37.12868773052151
GOTERM_CC_DIRECT	GO:0016604~nuclear body	2	6.666666666666667	0.04951794553463832	NACC1, HIPK2	29	33	18224	38.08568443051202	0.9683636283448505	0.9683636283448505	40.69475238615278
UP_SEQ_FEATURE	splice variant	17	56.666666666666664	0.05272998168925769	CAST, CLSPN, DHRS9, INTS3, MARK4, RTTN, DNAH6, DCAF4, DAB2, GABRR1, SNED1, PRIM2, HIPK2, RBM14, FOXI1, SMC1B, CCAR1	30	7760	20063	1.4650816151202748	0.999761787831899	0.9845658765036353	47.7869102036802
GOTERM_CC_DIRECT	GO:0005654~nucleoplasm	9	30.0	0.05314803312854586	CLSPN, PRIM2, HIPK2, SECISBP2, INTS3, RBM14, SMC1B, VPS25, CCAR1	29	2784	18224	2.0315101070154578	0.9756116833643775	0.8438324084977218	42.98401758774031
GOTERM_BP_DIRECT	GO:0006281~DNA repair	3	10.0	0.05443583549779347	CLSPN, INTS3, RBM14	28	235	16792	7.655927051671732	0.999964399683054	0.9671033792435353	49.91035170520094
GOTERM_MF_DIRECT	GO:0046332~SMAD binding	2	6.666666666666667	0.061814635655137666	DAB2, HIPK2	26	43	16881	30.198568872987483	0.9916507199845869	0.9916507199845869	48.81198984416666
UP_KEYWORDS	Cell cycle	4	13.333333333333334	0.06241699721249785	CLSPN, MARK4, SMC1B, CCAR1	30	650	20581	4.22174358974359	0.9986036573486458	0.806692813041481	51.22827576999176
GOTERM_BP_DIRECT	GO:0007166~cell surface receptor signaling pathway	3	10.0	0.07129441771646672	GPR83, OR9G9, IL17B	28	274	16792	6.56621480709072	0.9999986766209593	0.9660827163807664	59.89056732786735
UP_KEYWORDS	Isopeptide bond	5	16.666666666666664	0.07247355847414057	CAST, NACC1, HIPK2, RBM14, CCAR1	30	1132	20581	3.030182567726737	0.9995351824548366	0.7844954209288015	56.74947792616067
GOTERM_MF_DIRECT	GO:0030374~ligand-dependent nuclear receptor transcription coactivator activity	2	6.666666666666667	0.07290285888700831	RBM14, CCAR1	26	51	16881	25.461538461538463	0.9965771084567264	0.9414945169811106	54.816692217778154
UP_KEYWORDS	DNA damage	3	10.0	0.08754729313620276	CLSPN, HIPK2, INTS3	30	352	20581	5.846875000000001	0.9999126109301663	0.7893428588050438	63.96581601515508
GOTERM_BP_DIRECT	GO:0060395~SMAD protein signal transduction	2	6.666666666666667	0.09511948250916201	HIPK2, RBM14	28	62	16792	19.345622119815665	0.9999999886185785	0.9742225886764962	70.90370892066278
Functional Annotation Table
ID	Gene Name	Species	BBID	BIOCARTA	COG_ONTOLOGY	GOTERM_BP_DIRECT	GOTERM_CC_DIRECT	GOTERM_MF_DIRECT	INTERPRO	KEGG_PATHWAY	OMIM_DISEASE	PIR_SUPERFAMILY	SMART	UP_KEYWORDS	UP_SEQ_FEATURE
ABCC2	ATP binding cassette subfamily C member 2(ABCC2)	Homo sapiens		h_nuclearRsPathway:Nuclear Receptors in Lipid Metabolism and Toxicity,		GO:0006810~transport,GO:0006855~drug transmembrane transport,GO:0006979~response to oxidative stress,GO:0009408~response to heat,GO:0015723~bilirubin transport,GO:0015732~prostaglandin transport,GO:0030644~cellular chloride ion homeostasis,GO:0031427~response to methotrexate,GO:0043627~response to estrogen,GO:0046685~response to arsenic-containing substance,GO:0048545~response to steroid hormone,…	GO:0005886~plasma membrane,GO:0005887~integral component of plasma membrane,GO:0009986~cell surface,GO:0016324~apical plasma membrane,GO:0046581~intercellular canaliculus,	GO:0005515~protein binding,GO:0005524~ATP binding,GO:0008514~organic anion transmembrane transporter activity,GO:0015127~bilirubin transmembrane transporter activity,GO:0019904~protein domain specific binding,GO:0042626~ATPase activity, coupled to transmembrane movement of substances,GO:0043225~anion transmembrane-transporting ATPase activity,	IPR003439:ABC transporter-like,IPR003593:AAA+ ATPase domain,IPR005292:Multi drug resistance-associated protein,IPR011527:ABC transporter, transmembrane domain, type 1,IPR017871:ABC transporter, conserved site,IPR027417:P-loop containing nucleoside triphosphate hydrolase,	hsa02010:ABC transporters,hsa04976:Bile secretion,	237500~Dubin-Johnson syndrome,		SM00382:AAA,	ATP-binding,Cell membrane,Coiled coil,Complete proteome,Disease mutation,Glycoprotein,Membrane,Nucleotide-binding,Phosphoprotein,Polymorphism,Proteomics identification,Reference proteome,Repeat,Transmembrane,Transmembrane helix,Transport,	chain:Canalicular multispecific organic anion transporter 1,domain:ABC transmembrane type-1 1,domain:ABC transmembrane type-1 2,domain:ABC transporter 1,domain:ABC transporter 2,glycosylation site:N-linked (GlcNAc...),modified residue,mutagenesis site,nucleotide phosphate-binding region:ATP 1,nucleotide phosphate-binding region:ATP 2,sequence conflict,sequence variant,topological domain:Cytoplasm…
DAB2	DAB2, clathrin adaptor protein(DAB2)	Homo sapiens				GO:0001934~positive regulation of protein phosphorylation,GO:0006898~receptor-mediated endocytosis,GO:0006915~apoptotic process,GO:0007229~integrin-mediated signaling pathway,GO:0007275~multicellular organism development,GO:0008283~cell proliferation,GO:0010718~positive regulation of epithelial to mesenchymal transition,GO:0010862~positive regulation of pathway-restricted SMAD protein phosphoryla…	GO:0005730~nucleolus,GO:0005765~lysosomal membrane,GO:0005886~plasma membrane,GO:0005905~clathrin-coated pit,GO:0005925~focal adhesion,GO:0030136~clathrin-coated vesicle,GO:0030665~clathrin-coated vesicle membrane,GO:0043231~intracellular membrane-bounded organelle,GO:0070022~transforming growth factor beta receptor homodimeric complex,GO:0070062~extracellular exosome,	GO:0005515~protein binding,GO:0008022~protein C-terminus binding,GO:0035615~clathrin adaptor activity,GO:0038024~cargo receptor activity,GO:0046332~SMAD binding,	IPR006020:Phosphotyrosine interaction domain,IPR011993:Pleckstrin homology-like domain,	hsa04144:Endocytosis,			SM00462:PTB,	3D-structure,Acetylation,Alternative splicing,Apoptosis,Coated pit,Coiled coil,Complete proteome,Cytoplasm,Cytoplasmic vesicle,Developmental protein,Differentiation,Endocytosis,Membrane,Phosphoprotein,Polymorphism,Protein transport,Proteomics identification,Reference proteome,Transport,Tumor suppressor,Wnt signaling pathway,	chain:Disabled homolog 2,domain:PID,modified residue,mutagenesis site,region of interest:Required for interaction with MYO6,sequence conflict,sequence variant,splice variant,
DCAF4	DDB1 and CUL4 associated factor 4(DCAF4)	Homo sapiens				GO:0016567~protein ubiquitination,	GO:0080008~Cul4-RING E3 ubiquitin ligase complex,		IPR001680:WD40 repeat,IPR015943:WD40/YVTN repeat-like-containing domain,IPR017986:WD40-repeat-containing domain,				SM00320:WD40,	3D-structure,Alternative splicing,Complete proteome,Polymorphism,Proteomics identification,Reference proteome,Repeat,Ubl conjugation pathway,WD repeat,	chain:DDB1- and CUL4-associated factor 4,repeat:WD 1,repeat:WD 2,sequence conflict,sequence variant,splice variant,
GPR83	G protein-coupled receptor 83(GPR83)	Homo sapiens				GO:0007166~cell surface receptor signaling pathway,GO:0007218~neuropeptide signaling pathway,GO:0051384~response to glucocorticoid,	GO:0005886~plasma membrane,GO:0005887~integral component of plasma membrane,GO:0016021~integral component of membrane,GO:0031513~nonmotile primary cilium,	GO:0004930~G-protein coupled receptor activity,GO:0004983~neuropeptide Y receptor activity,	IPR000276:G protein-coupled receptor, rhodopsin-like,IPR000611:Neuropeptide Y receptor family,IPR017452:GPCR, rhodopsin-like, 7TM,	hsa04080:Neuroactive ligand-receptor interaction,			SM01381:SM01381,	Cell membrane,Complete proteome,Disulfide bond,G-protein coupled receptor,Glycoprotein,Membrane,Polymorphism,Receptor,Reference proteome,Signal,Transducer,Transmembrane,Transmembrane helix,	chain:Probable G-protein coupled receptor 83,disulfide bond,glycosylation site:N-linked (GlcNAc...),sequence conflict,sequence variant,signal peptide,topological domain:Cytoplasmic,topological domain:Extracellular,transmembrane region,
RBM14	RNA binding motif protein 14(RBM14)	Homo sapiens				GO:0006260~DNA replication,GO:0006281~DNA repair,GO:0006310~DNA recombination,GO:0006351~transcription, DNA-templated,GO:0009725~response to hormone,GO:0016575~histone deacetylation,GO:0030520~intracellular estrogen receptor signaling pathway,GO:0042921~glucocorticoid receptor signaling pathway,GO:0045944~positive regulation of transcription from RNA polymerase II promoter,GO:0046600~negative reg…	GO:0005634~nucleus,GO:0005654~nucleoplasm,GO:0005667~transcription factor complex,GO:0005730~nucleolus,GO:0005737~cytoplasm,GO:0016592~mediator complex,GO:0030529~intracellular ribonucleoprotein complex,	GO:0000166~nucleotide binding,GO:0001104~RNA polymerase II transcription cofactor activity,GO:0003676~nucleic acid binding,GO:0003723~RNA binding,GO:0005515~protein binding,GO:0030374~ligand-dependent nuclear receptor transcription coactivator activity,GO:0030674~protein binding, bridging,GO:0044822~poly(A) RNA binding,	IPR000504:RNA recognition motif domain,IPR012677:Nucleotide-binding, alpha-beta plait,				SM00360:RRM,	3D-structure,Acetylation,Alternative splicing,Complete proteome,Cytoplasm,Isopeptide bond,Nucleus,Phosphoprotein,Reference proteome,Repeat,Repressor,RNA-binding,Transcription,Transcription regulation,Ubl conjugation,	chain:RNA-binding protein 14,chain:RNA-binding protein 4,compositionally biased region:Ala-rich,compositionally biased region:Poly-Ala,domain:RRM 1,domain:RRM 2,helix,modified residue,mutagenesis site,region of interest:Interaction with TNPO3,region of interest:TRBP-interacting domain,sequence conflict,splice variant,strand,zinc finger region:CCHC-type,
SECISBP2	SECIS binding protein 2(SECISBP2)	Homo sapiens				GO:0001514~selenocysteine incorporation,GO:0021756~striatum development,GO:0048666~neuron development,GO:2000623~negative regulation of nuclear-transcribed mRNA catabolic process, nonsense-mediated decay,	GO:0005654~nucleoplasm,GO:0005739~mitochondrion,GO:0030529~intracellular ribonucleoprotein complex,	GO:0003730~mRNA 3'-UTR binding,GO:0005515~protein binding,GO:0035368~selenocysteine insertion sequence binding,GO:0043021~ribonucleoprotein complex binding,GO:0044822~poly(A) RNA binding,	IPR004038:Ribosomal protein L7Ae/L30e/S12e/Gadd45,		609698~Thyroid hormone metabolism, abnormal,			Alternative splicing,Complete proteome,Disease mutation,Mitochondrion,Nucleus,Polymorphism,Protein biosynthesis,Proteomics identification,Reference proteome,RNA-binding,Transit peptide,	chain:Selenocysteine insertion sequence-binding protein 2,compositionally biased region:Poly-Lys,modified residue,region of interest:RNA-binding,sequence conflict,sequence variant,short sequence motif:Nuclear localization signal,
CAST	calpastatin(CAST)	Homo sapiens				GO:0010951~negative regulation of endopeptidase activity,GO:0098609~cell-cell adhesion,GO:2000675~negative regulation of type B pancreatic cell apoptotic process,	GO:0005737~cytoplasm,GO:0005783~endoplasmic reticulum,GO:0005829~cytosol,GO:0005913~cell-cell adherens junction,GO:0016020~membrane,	GO:0004866~endopeptidase inhibitor activity,GO:0004869~cysteine-type endopeptidase inhibitor activity,GO:0005515~protein binding,GO:0010859~calcium-dependent cysteine-type endopeptidase inhibitor activity,GO:0044822~poly(A) RNA binding,GO:0098641~cadherin binding involved in cell-cell adhesion,	IPR001259:Proteinase inhibitor I27, calpastatin,IPR026998:Calpastatin,		616295~Peeling skin with leukonychia, acral punctate keratoses, cheilitis, and knuckle pads,			Acetylation,Alternative splicing,Complete proteome,Isopeptide bond,Palmoplantar keratoderma,Phosphoprotein,Polymorphism,Protease inhibitor,Proteomics identification,Reference proteome,Repeat,Thiol protease inhibitor,Ubl conjugation,	chain:Calpastatin,modified residue,repeat:Inhibitory domain 1,repeat:Inhibitory domain 2,repeat:Inhibitory domain 3,repeat:Inhibitory domain 4,sequence conflict,sequence variant,splice variant,
CCAR1	cell division cycle and apoptosis regulator 1(CCAR1)	Homo sapiens				GO:0000398~mRNA splicing, via spliceosome,GO:0006351~transcription, DNA-templated,GO:0006355~regulation of transcription, DNA-templated,GO:0006915~apoptotic process,GO:0007049~cell cycle,GO:0008284~positive regulation of cell proliferation,GO:0030335~positive regulation of cell migration,GO:1903507~negative regulation of nucleic acid-templated transcription,	GO:0005654~nucleoplasm,GO:0048471~perinuclear region of cytoplasm,	GO:0001047~core promoter binding,GO:0003713~transcription coactivator activity,GO:0003714~transcription corepressor activity,GO:0005515~protein binding,GO:0030374~ligand-dependent nuclear receptor transcription coactivator activity,GO:0044822~poly(A) RNA binding,	IPR003034:SAP domain,IPR011992:EF-hand-like domain,IPR012340:Nucleic acid-binding, OB-fold,IPR025223:S1-like RNA binding domain,IPR025224:DBC1/CARP1,IPR025954:DBC1/CARP1 catalytically inactive NUDIX hydrolase domain,				SM00513:SAP,SM01122:SM01122,	Activator,Alternative splicing,Apoptosis,Cell cycle,Coiled coil,Complete proteome,Cytoplasm,Isopeptide bond,Phosphoprotein,Polymorphism,Proteomics identification,Reference proteome,Repressor,Transcription,Transcription regulation,Ubl conjugation,	chain:Cell division cycle and apoptosis regulator protein 1,compositionally biased region:Arg-rich,compositionally biased region:Glu-rich,compositionally biased region:Poly-Ala,cross-link:Glycyl lysine isopeptide (Lys-Gly) (interchain with G-Cter in ubiquitin),domain:SAP,modified residue,sequence conflict,sequence variant,splice variant,
CLSPN	claspin(CLSPN)	Homo sapiens				GO:0000077~DNA damage checkpoint,GO:0006260~DNA replication,GO:0006281~DNA repair,GO:0006921~cellular component disassembly involved in execution phase of apoptosis,GO:0018105~peptidyl-serine phosphorylation,GO:0031572~G2 DNA damage checkpoint,GO:0032147~activation of protein kinase activity,GO:0033314~mitotic DNA replication checkpoint,	GO:0005654~nucleoplasm,GO:0005737~cytoplasm,	GO:0003677~DNA binding,GO:0005515~protein binding,GO:0010997~anaphase-promoting complex binding,	IPR024146:Claspin/Claspin-like,					Acetylation,Alternative splicing,Cell cycle,Coiled coil,Complete proteome,DNA damage,DNA repair,DNA-binding,Nucleus,Phosphoprotein,Polymorphism,Proteomics identification,Reference proteome,Repeat,Ubl conjugation,	chain:Claspin,modified residue,mutagenesis site,repeat:CKB motif 1,repeat:CKB motif 2,repeat:CKB motif 3,sequence conflict,sequence variant,splice variant,
DHRS9	dehydrogenase/reductase 9(DHRS9)	Homo sapiens			General function prediction only,	GO:0002138~retinoic acid biosynthetic process,GO:0008209~androgen metabolic process,GO:0030855~epithelial cell differentiation,GO:0042448~progesterone metabolic process,GO:0042572~retinol metabolic process,GO:0042904~9-cis-retinoic acid biosynthetic process,GO:0055114~oxidation-reduction process,	GO:0005789~endoplasmic reticulum membrane,GO:0030176~integral component of endoplasmic reticulum membrane,GO:0031090~organelle membrane,	GO:0004022~alcohol dehydrogenase (NAD) activity,GO:0004745~retinol dehydrogenase activity,GO:0016854~racemase and epimerase activity,GO:0047035~testosterone dehydrogenase (NAD+) activity,	IPR002347:Glucose/ribitol dehydrogenase,IPR016040:NAD(P)-binding domain,	hsa00830:Retinol metabolism,hsa01100:Metabolic pathways,				Alternative splicing,Complete proteome,Endoplasmic reticulum,Membrane,Microsome,NAD,NADP,Oxidoreductase,Polymorphism,Proteomics identification,Reference proteome,Signal,	active site:Proton acceptor,binding site:NAD,binding site:Substrate,chain:Dehydrogenase/reductase SDR family member 9,nucleotide phosphate-binding region:NAD,sequence conflict,sequence variant,signal peptide,splice variant,
DNAH6	dynein axonemal heavy chain 6(DNAH6)	Homo sapiens		h_Lis1Pathway:Lissencephaly gene (LIS1) in neuronal migration and development,	Cytoskeleton,	GO:0001539~cilium or flagellum-dependent cell motility,GO:0007018~microtubule-based movement,	GO:0005737~cytoplasm,GO:0005858~axonemal dynein complex,GO:0005874~microtubule,	GO:0003777~microtubule motor activity,GO:0005524~ATP binding,GO:0016887~ATPase activity,	IPR003593:AAA+ ATPase domain,IPR004273:Dynein heavy chain domain,IPR011704:ATPase, dynein-related, AAA domain,IPR013602:Dynein heavy chain, domain-2,IPR024317:Dynein heavy chain, P-loop containing D4 domain,IPR024743:Dynein heavy chain, coiled coil stalk,IPR026980:Dynein heavy chain 6, axonemal,IPR026983:Dynein heavy chain,IPR027417:P-loop containing nucleoside triphosphate hydrolase,	hsa05016:Huntington's disease,			SM00382:AAA,	Alternative splicing,ATP-binding,Cell projection,Cilium,Coiled coil,Complete proteome,Cytoplasm,Cytoskeleton,Dynein,Microtubule,Motor protein,Nucleotide-binding,Proteomics identification,Reference proteome,Repeat,	chain:Dynein heavy chain 6, axonemal,nucleotide phosphate-binding region:ATP,region of interest:AAA 1,region of interest:AAA 2,region of interest:AAA 3,region of interest:AAA 4,region of interest:AAA 5,region of interest:AAA 6,region of interest:Stalk,region of interest:Stem,sequence conflict,splice variant,
FOXI1	forkhead box I1(FOXI1)	Homo sapiens				GO:0006366~transcription from RNA polymerase II promoter,GO:0009790~embryo development,GO:0042472~inner ear morphogenesis,GO:0045944~positive regulation of transcription from RNA polymerase II promoter,	GO:0005634~nucleus,	GO:0000978~RNA polymerase II core promoter proximal region sequence-specific DNA binding,GO:0001077~transcriptional activator activity, RNA polymerase II core promoter proximal region sequence-specific binding,GO:0003700~transcription factor activity, sequence-specific DNA binding,GO:0008301~DNA binding, bending,GO:0043565~sequence-specific DNA binding,GO:0044212~transcription regulatory region D…	IPR001766:Transcription factor, fork head,IPR011991:Winged helix-turn-helix DNA-binding domain,IPR018122:Transcription factor, fork head, conserved site,		600791~Enlarged vestibular aqueduct,		SM00339:FH,	Activator,Alternative splicing,Complete proteome,DNA-binding,Nucleus,Polymorphism,Reference proteome,Transcription,Transcription regulation,	chain:Forkhead box protein I1,compositionally biased region:Pro-rich,DNA-binding region:Fork-head,sequence conflict,sequence variant,splice variant,
GABRR1	gamma-aminobutyric acid type A receptor rho1 subunit(GABRR1)	Homo sapiens				GO:0006810~transport,GO:0007214~gamma-aminobutyric acid signaling pathway,GO:0007268~chemical synaptic transmission,GO:0034220~ion transmembrane transport,GO:1902476~chloride transmembrane transport,	GO:0005886~plasma membrane,GO:0005887~integral component of plasma membrane,GO:0030054~cell junction,GO:0034707~chloride channel complex,GO:0045211~postsynaptic membrane,GO:1902711~GABA-A receptor complex,	GO:0004890~GABA-A receptor activity,GO:0005230~extracellular ligand-gated ion channel activity,GO:0005254~chloride channel activity,	IPR006028:Gamma-aminobutyric acid A receptor,IPR006029:Neurotransmitter-gated ion-channel transmembrane domain,IPR006201:Neurotransmitter-gated ion-channel,IPR006202:Neurotransmitter-gated ion-channel ligand-binding,IPR008057:Gamma-aminobutyric-acid A receptor, Rho,IPR008058:Gamma-aminobutyric-acid A receptor, Rho1,IPR018000:Neurotransmitter-gated ion-channel, conserved site,	hsa04080:Neuroactive ligand-receptor interaction,hsa04723:Retrograde endocannabinoid signaling,hsa04727:GABAergic synapse,hsa05032:Morphine addiction,hsa05033:Nicotine addiction,				Alternative splicing,Cell junction,Cell membrane,Chloride,Chloride channel,Complete proteome,Disulfide bond,Glycoprotein,Ion channel,Ion transport,Membrane,Polymorphism,Postsynaptic cell membrane,Reference proteome,Signal,Synapse,Transmembrane,Transmembrane helix,Transport,	chain:Gamma-aminobutyric acid receptor subunit rho-1,disulfide bond,glycosylation site:N-linked (GlcNAc...),sequence conflict,sequence variant,signal peptide,splice variant,topological domain:Cytoplasmic,topological domain:Extracellular,transmembrane region,
HIPK2	homeodomain interacting protein kinase 2(HIPK2)	Homo sapiens				GO:0000122~negative regulation of transcription from RNA polymerase II promoter,GO:0001654~eye development,GO:0006351~transcription, DNA-templated,GO:0006468~protein phosphorylation,GO:0006978~DNA damage response, signal transduction by p53 class mediator resulting in transcription of p21 class mediator,GO:0007179~transforming growth factor beta receptor signaling pathway,GO:0007224~smoothened si…	GO:0005634~nucleus,GO:0005654~nucleoplasm,GO:0005737~cytoplasm,GO:0016604~nuclear body,GO:0016605~PML body,GO:0090575~RNA polymerase II transcription factor complex,	GO:0001102~RNA polymerase II activating transcription factor binding,GO:0001105~RNA polymerase II transcription coactivator activity,GO:0003677~DNA binding,GO:0003714~transcription corepressor activity,GO:0004672~protein kinase activity,GO:0004674~protein serine/threonine kinase activity,GO:0005515~protein binding,GO:0005524~ATP binding,GO:0046332~SMAD binding,GO:0046790~virion binding,	IPR000719:Protein kinase, catalytic domain,IPR008271:Serine/threonine-protein kinase, active site,IPR011009:Protein kinase-like domain,IPR017441:Protein kinase, ATP binding site,				SM00220:S_TKc,	Alternative splicing,Apoptosis,ATP-binding,Complete proteome,Cytoplasm,DNA damage,DNA-binding,Homeobox,Isopeptide bond,Kinase,Nucleotide-binding,Nucleus,Phosphoprotein,Polymorphism,Proteomics identification,Reference proteome,Serine/threonine-protein kinase,Signal,Transcription,Transcription regulation,Transferase,Ubl conjugation,	active site:Proton acceptor,binding site:ATP,chain:Homeodomain-interacting protein kinase 2,compositionally biased region:Poly-Ala,cross-link:Glycyl lysine isopeptide (Lys-Gly) (interchain with G-Cter in SUMO),domain:Protein kinase,modified residue,mutagenesis site,nucleotide phosphate-binding region:ATP,region of interest:Interaction with AXIN1,region of interest:Interaction with CTBP1,region of…
INTS3	integrator complex subunit 3(INTS3)	Homo sapiens				GO:0006281~DNA repair,GO:0006974~cellular response to DNA damage stimulus,GO:0007093~mitotic cell cycle checkpoint,GO:0010212~response to ionizing radiation,GO:0016180~snRNA processing,GO:0042795~snRNA transcription from RNA polymerase II promoter,	GO:0005634~nucleus,GO:0005654~nucleoplasm,GO:0032039~integrator complex,GO:0070876~SOSS complex,	GO:0005515~protein binding,	IPR019333:Integrator complex subunit 3,					3D-structure,Acetylation,Alternative splicing,Complete proteome,DNA damage,DNA repair,Nucleus,Phosphoprotein,Proteomics identification,Reference proteome,	chain:Integrator complex subunit 3,compositionally biased region:Ala/Gly-rich,modified residue,sequence conflict,splice variant,
ITGAM	integrin subunit alpha M(ITGAM)	Homo sapiens	37.Akt-PKB_Effector_of_P13K_in_Vivo,8.MonocytesIFNF_IL4,	h_granulocytesPathway:Adhesion and Diapedesis of Granulocytes,h_monocytePathway:Monocyte and its Surface Molecules,h_neutrophilPathway:Neutrophil and Its Surface Molecules,		GO:0007155~cell adhesion,GO:0007229~integrin-mediated signaling pathway,GO:0010668~ectodermal cell differentiation,GO:0030198~extracellular matrix organization,GO:0034142~toll-like receptor 4 signaling pathway,GO:0050900~leukocyte migration,	GO:0005615~extracellular space,GO:0005886~plasma membrane,GO:0008305~integrin complex,GO:0009986~cell surface,GO:0016021~integral component of membrane,GO:0070062~extracellular exosome,	GO:0001948~glycoprotein binding,GO:0005515~protein binding,GO:0046872~metal ion binding,GO:0046982~protein heterodimerization activity,	IPR000413:Integrin alpha chain,IPR002035:von Willebrand factor, type A,IPR013517:FG-GAP repeat,IPR013519:Integrin alpha beta-propellor,IPR013649:Integrin alpha-2,IPR018184:Integrin alpha chain, C-terminal cytoplasmic region, conserved site,	hsa04015:Rap1 signaling pathway,hsa04145:Phagosome,hsa04514:Cell adhesion molecules (CAMs),hsa04640:Hematopoietic cell lineage,hsa04670:Leukocyte transendothelial migration,hsa04810:Regulation of actin cytoskeleton,hsa05133:Pertussis,hsa05134:Legionellosis,hsa05140:Leishmaniasis,hsa05146:Amoebiasis,hsa05150:Staphylococcus aureus infection,hsa05152:Tuberculosis,hsa05202:Transcriptional misregulati…	609939~Systemic lupus erythematous, association with susceptibility to, 6,		SM00191:Int_alpha,SM00327:VWA,	3D-structure,Alternative splicing,Calcium,Cell adhesion,Complete proteome,Direct protein sequencing,Disulfide bond,Glycoprotein,Integrin,Magnesium,Membrane,Metal-binding,Polymorphism,Proteomics identification,Receptor,Reference proteome,Repeat,Signal,Systemic lupus erythematosus,Transmembrane,Transmembrane helix,	chain:Integrin alpha-M,disulfide bond,glycosylation site:N-linked (GlcNAc...),helix,repeat:FG-GAP 1,repeat:FG-GAP 2,repeat:FG-GAP 3,repeat:FG-GAP 4,repeat:FG-GAP 5,repeat:FG-GAP 6,repeat:FG-GAP 7,sequence conflict,sequence variant,short sequence motif:GFFKR motif,signal peptide,strand,topological domain:Cytoplasmic,topological domain:Extracellular,transmembrane region,turn,
IL17B	interleukin 17B(IL17B)	Homo sapiens				GO:0006954~inflammatory response,GO:0006955~immune response,GO:0007166~cell surface receptor signaling pathway,GO:0007267~cell-cell signaling,GO:1900017~positive regulation of cytokine production involved in inflammatory response,	GO:0005576~extracellular region,GO:0005615~extracellular space,	GO:0005125~cytokine activity,GO:0005126~cytokine receptor binding,	IPR010345:Interleukin-17,IPR020440:Interleukin-17, chordata,	hsa04060:Cytokine-cytokine receptor interaction,				Complete proteome,Cytokine,Disulfide bond,Glycoprotein,Reference proteome,Secreted,Signal,	chain:Interleukin-17B,disulfide bond,glycosylation site:N-linked (GlcNAc...),signal peptide,
LAD1	ladinin 1(LAD1)	Homo sapiens				GO:0098609~cell-cell adhesion,	GO:0005604~basement membrane,GO:0005913~cell-cell adherens junction,GO:0070062~extracellular exosome,	GO:0005198~structural molecule activity,GO:0098641~cadherin binding involved in cell-cell adhesion,	IPR017404:Ladinin 1,			PIRSF038144:ladinin 1,		Basement membrane,Complete proteome,Extracellular matrix,Methylation,Phosphoprotein,Polymorphism,Proteomics identification,Reference proteome,Repeat,Secreted,	chain:Ladinin-1,compositionally biased region:Poly-Arg,modified residue,region of interest:8 X SEK repeats,repeat:SEK 1,repeat:SEK 2,repeat:SEK 3,repeat:SEK 4,repeat:SEK 5,repeat:SEK 6,repeat:SEK 7,repeat:SEK 8,sequence variant,
MARK4	microtubule affinity regulating kinase 4(MARK4)	Homo sapiens				GO:0000082~G1/S transition of mitotic cell cycle,GO:0000086~G2/M transition of mitotic cell cycle,GO:0000226~microtubule cytoskeleton organization,GO:0001578~microtubule bundle formation,GO:0006468~protein phosphorylation,GO:0007067~mitotic nuclear division,GO:0007399~nervous system development,GO:0008284~positive regulation of cell proliferation,GO:0016055~Wnt signaling pathway,GO:0030010~establ…	GO:0000930~gamma-tubulin complex,GO:0005737~cytoplasm,GO:0005813~centrosome,GO:0005815~microtubule organizing center,GO:0005829~cytosol,GO:0005874~microtubule,GO:0015630~microtubule cytoskeleton,GO:0036064~ciliary basal body,GO:0043005~neuron projection,	GO:0004674~protein serine/threonine kinase activity,GO:0005515~protein binding,GO:0005524~ATP binding,GO:0008017~microtubule binding,GO:0043015~gamma-tubulin binding,GO:0043130~ubiquitin binding,GO:0050321~tau-protein kinase activity,	IPR000719:Protein kinase, catalytic domain,IPR001772:Kinase associated domain 1 (KA1),IPR008271:Serine/threonine-protein kinase, active site,IPR011009:Protein kinase-like domain,IPR015940:Ubiquitin-associated/translation elongation factor EF1B, N-terminal, eukaryote,IPR017441:Protein kinase, ATP binding site,				SM00165:UBA,SM00220:S_TKc,	3D-structure,Alternative splicing,ATP-binding,Cell cycle,Cell division,Cell projection,Cilium biogenesis/degradation,Complete proteome,Cytoplasm,Cytoskeleton,Kinase,Mitosis,Nucleotide-binding,Phosphoprotein,Polymorphism,Proteomics identification,Reference proteome,Serine/threonine-protein kinase,Transferase,Ubl conjugation,	active site:Proton acceptor,binding site:ATP,chain:MAP/microtubule affinity-regulating kinase 4,domain:KA1,domain:Protein kinase,domain:UBA,modified residue,nucleotide phosphate-binding region:ATP,sequence conflict,sequence variant,splice variant,
NACC1	nucleus accumbens associated 1(NACC1)	Homo sapiens				GO:0006351~transcription, DNA-templated,GO:0008284~positive regulation of cell proliferation,GO:0045892~negative regulation of transcription, DNA-templated,GO:0051260~protein homooligomerization,	GO:0005634~nucleus,GO:0005737~cytoplasm,GO:0016604~nuclear body,		IPR000210:BTB/POZ-like,IPR011333:BTB/POZ fold,IPR018379:BEN domain,				SM00225:BTB,SM01025:SM01025,	3D-structure,Complete proteome,Cytoplasm,Isopeptide bond,Nucleus,Phosphoprotein,Proteomics identification,Reference proteome,Repressor,Transcription,Transcription regulation,Ubl conjugation,	chain:Nucleus accumbens-associated protein 1,compositionally biased region:Poly-Gly,domain:BEN,domain:BTB,helix,modified residue,strand,
OR9G9	olfactory receptor family 9 subfamily G member 9(OR9G9)	Homo sapiens				GO:0007166~cell surface receptor signaling pathway,GO:0007186~G-protein coupled receptor signaling pathway,GO:0050911~detection of chemical stimulus involved in sensory perception of smell,	GO:0005886~plasma membrane,GO:0005887~integral component of plasma membrane,GO:0016021~integral component of membrane,	GO:0004930~G-protein coupled receptor activity,GO:0004984~olfactory receptor activity,	IPR000276:G protein-coupled receptor, rhodopsin-like,IPR000725:Olfactory receptor,IPR017452:GPCR, rhodopsin-like, 7TM,	hsa04740:Olfactory transduction,				Cell membrane,Complete proteome,Disulfide bond,G-protein coupled receptor,Glycoprotein,Membrane,Olfaction,Receptor,Reference proteome,Sensory transduction,Transducer,Transmembrane,Transmembrane helix,	chain:Olfactory receptor 9G1,chain:Olfactory receptor 9G9,disulfide bond,glycosylation site:N-linked (GlcNAc...),sequence conflict,sequence variant,topological domain:Cytoplasmic,topological domain:Extracellular,transmembrane region,
PRIM2	primase (DNA) subunit 2(PRIM2)	Homo sapiens				GO:0000082~G1/S transition of mitotic cell cycle,GO:0000722~telomere maintenance via recombination,GO:0006269~DNA replication, synthesis of RNA primer,GO:0006270~DNA replication initiation,GO:0006271~DNA strand elongation involved in DNA replication,GO:0071897~DNA biosynthetic process,	GO:0005654~nucleoplasm,GO:0005658~alpha DNA polymerase:primase complex,GO:1990077~primosome complex,	GO:0003677~DNA binding,GO:0003697~single-stranded DNA binding,GO:0003887~DNA-directed DNA polymerase activity,GO:0003896~DNA primase activity,GO:0046872~metal ion binding,GO:0051539~4 iron, 4 sulfur cluster binding,	IPR007238:DNA primase large subunit, eukaryotic/archaeal,IPR016558:DNA primase, large subunit, eukaryotic,	hsa00230:Purine metabolism,hsa00240:Pyrimidine metabolism,hsa01100:Metabolic pathways,hsa03030:DNA replication,		PIRSF009449:DNA primase, large subunit,		3D-structure,4Fe-4S,Alternative splicing,Complete proteome,DNA replication,DNA-binding,DNA-directed RNA polymerase,Iron,Iron-sulfur,Metal-binding,Nucleotidyltransferase,Phosphoprotein,Polymorphism,Primosome,Proteomics identification,Reference proteome,Transcription,Transferase,	chain:DNA primase large subunit,metal ion-binding site:Iron-sulfur (4Fe-4S),modified residue,sequence conflict,sequence variant,splice variant,
PRRG3	proline rich and Gla domain 3(PRRG3)	Homo sapiens					GO:0005576~extracellular region,GO:0016021~integral component of membrane,	GO:0005509~calcium ion binding,	IPR000294:Gamma-carboxyglutamic acid-rich (GLA) domain,IPR017857:Coagulation factor, subgroup, Gla domain,				SM00069:GLA,	Complete proteome,Disulfide bond,Gamma-carboxyglutamic acid,Membrane,Polymorphism,Reference proteome,Transmembrane,Transmembrane helix,	chain:Transmembrane gamma-carboxyglutamic acid protein 3,disulfide bond,domain:Gla,modified residue,sequence conflict,sequence variant,topological domain:Cytoplasmic,topological domain:Extracellular,transmembrane region,
RTTN	rotatin(RTTN)	Homo sapiens				GO:0007368~determination of left/right symmetry,GO:0044782~cilium organization,	GO:0005737~cytoplasm,GO:0005813~centrosome,GO:0036064~ciliary basal body,		IPR006911:Armadillo repeat-containing domain,IPR011989:Armadillo-like helical,IPR016024:Armadillo-type fold,		614833~Polymicrogyria with seizures,			Acetylation,Alternative splicing,Cell projection,Cilium,Complete proteome,Cytoplasm,Cytoskeleton,Developmental protein,Disease mutation,Phosphoprotein,Polymorphism,Proteomics identification,Reference proteome,	chain:Rotatin,modified residue,sequence conflict,sequence variant,splice variant,
SPRED2	sprouty related EVH1 domain containing 2(SPRED2)	Homo sapiens				GO:0000188~inactivation of MAPK activity,GO:0007275~multicellular organism development,GO:0008543~fibroblast growth factor receptor signaling pathway,GO:0009966~regulation of signal transduction,GO:0010801~negative regulation of peptidyl-threonine phosphorylation,GO:0043517~positive regulation of DNA damage response, signal transduction by p53 class mediator,GO:0090311~regulation of protein deace…	GO:0005829~cytosol,GO:0005886~plasma membrane,GO:0016020~membrane,GO:0030658~transport vesicle membrane,	GO:0005173~stem cell factor receptor binding,GO:0005515~protein binding,GO:0019901~protein kinase binding,GO:0030291~protein serine/threonine kinase inhibitor activity,	IPR000697:EVH1,IPR007875:Sprouty,IPR011993:Pleckstrin homology-like domain,IPR023337:c-Kit-binding domain,				SM00461:WH1,	3D-structure,Alternative splicing,Complete proteome,Cytoplasm,Cytoplasmic vesicle,Membrane,Phosphoprotein,Proteomics identification,Reference proteome,Ubl conjugation,	chain:Sprouty-related, EVH1 domain-containing protein 2,domain:KBD,domain:SPR,domain:WH1,helix,modified residue,sequence conflict,strand,
SMC1B	structural maintenance of chromosomes 1B(SMC1B)	Homo sapiens				GO:0007062~sister chromatid cohesion,GO:0007126~meiotic nuclear division,	GO:0000775~chromosome, centromeric region,GO:0000800~lateral element,GO:0005654~nucleoplasm,GO:0005737~cytoplasm,GO:0030893~meiotic cohesin complex,GO:0034991~nuclear meiotic cohesin complex,	GO:0003677~DNA binding,GO:0005524~ATP binding,	IPR003395:RecF/RecN/SMC,IPR010935:SMCs flexible hinge,IPR024704:Structural maintenance of chromosomes protein,IPR027417:P-loop containing nucleoside triphosphate hydrolase,	hsa04110:Cell cycle,hsa04114:Oocyte meiosis,		PIRSF005719:structural maintenance of chromosomes protein,	SM00968:SM00968,	Alternative splicing,ATP-binding,Cell cycle,Centromere,Chromosome,Coiled coil,Complete proteome,Meiosis,Nucleotide-binding,Nucleus,Polymorphism,Reference proteome,	chain:Structural maintenance of chromosomes protein 1B,compositionally biased region:Ala/Asp-rich (DA-box),modified residue,nucleotide phosphate-binding region:ATP,region of interest:Flexible hinge,sequence conflict,sequence variant,splice variant,
SNED1	sushi, nidogen and EGF like domains 1(SNED1)	Homo sapiens				GO:0007160~cell-matrix adhesion,	GO:0070062~extracellular exosome,	GO:0005509~calcium ion binding,	IPR000152:EGF-type aspartate/asparagine hydroxylation site,IPR000436:Sushi/SCR/CCP,IPR000742:Epidermal growth factor-like domain,IPR001881:EGF-like calcium-binding,IPR003886:Nidogen, extracellular domain,IPR003961:Fibronectin, type III,IPR009030:Insulin-like growth factor binding protein, N-terminal,IPR013032:EGF-like, conserved site,IPR013783:Immunoglobulin-like fold,IPR018097:EGF-like calcium-b…				SM00032:CCP,SM00060:FN3,SM00179:EGF_CA,SM00181:EGF,SM00539:NIDO,	Alternative splicing,Calcium,Complete proteome,Disulfide bond,EGF-like domain,Glycoprotein,Polymorphism,Proteomics identification,Reference proteome,Repeat,Secreted,Signal,Sushi,	chain:Sushi, nidogen and EGF-like domain- containing protein 1,disulfide bond,domain:EGF-like 1,domain:EGF-like 10,domain:EGF-like 11; calcium-binding,domain:EGF-like 12; calcium-binding,domain:EGF-like 13,domain:EGF-like 14,domain:EGF-like 15,domain:EGF-like 2,domain:EGF-like 3,domain:EGF-like 4; calcium-binding,domain:EGF-like 5,domain:EGF-like 6,domain:EGF-like 7,domain:EGF-like 8,domain:EGF-l…
TCP11L2	t-complex 11 like 2(TCP11L2)	Homo sapiens							IPR008862:T-complex 11,					Alternative splicing,Complete proteome,Phosphoprotein,Polymorphism,Proteomics identification,Reference proteome,	chain:T-complex protein 11-like protein 2,compositionally biased region:Ser-rich,sequence variant,
TRDN	triadin(TRDN)	Homo sapiens				GO:0006874~cellular calcium ion homeostasis,GO:0006936~muscle contraction,GO:0010649~regulation of cell communication by electrical coupling,GO:0010880~regulation of release of sequestered calcium ion into cytosol by sarcoplasmic reticulum,GO:0014808~release of sequestered calcium ion into cytosol by sarcoplasmic reticulum,GO:0031122~cytoplasmic microtubule organization,GO:0034220~ion transmembra…	GO:0005783~endoplasmic reticulum,GO:0005886~plasma membrane,GO:0005891~voltage-gated calcium channel complex,GO:0014701~junctional sarcoplasmic reticulum membrane,GO:0016021~integral component of membrane,GO:0016529~sarcoplasmic reticulum,GO:0030314~junctional membrane complex,GO:0033017~sarcoplasmic reticulum membrane,GO:0033018~sarcoplasmic reticulum lumen,	GO:0005102~receptor binding,GO:0005515~protein binding,GO:0030674~protein binding, bridging,GO:0044325~ion channel binding,	IPR007943:Aspartyl beta-hydroxylase/Triadin domain,IPR010798:Triadin,		615441~Ventricular tachycardia, catecholaminergic polymorphic, 5, with or without muscle weakness,			Alternative splicing,Cell membrane,Coiled coil,Complete proteome,Disease mutation,Disulfide bond,Glycoprotein,Membrane,Phosphoprotein,Polymorphism,Reference proteome,Sarcoplasmic reticulum,Transmembrane,Transmembrane helix,	chain:Triadin,disulfide bond,glycosylation site:N-linked (GlcNAc...),modified residue,sequence variant,topological domain:Cytoplasmic,topological domain:Lumenal,transmembrane region,
VPS25	vacuolar protein sorting 25 homolog(VPS25)	Homo sapiens				GO:0006351~transcription, DNA-templated,GO:0006355~regulation of transcription, DNA-templated,GO:0006914~autophagy,GO:0016197~endosomal transport,GO:0036258~multivesicular body assembly,GO:0043328~protein targeting to vacuole involved in ubiquitin-dependent protein catabolic process via the multivesicular body sorting pathway,GO:1903900~regulation of viral life cycle,	GO:0000814~ESCRT II complex,GO:0005634~nucleus,GO:0005654~nucleoplasm,GO:0005730~nucleolus,GO:0005737~cytoplasm,GO:0005829~cytosol,GO:0010008~endosome membrane,GO:0070062~extracellular exosome,	GO:0005198~structural molecule activity,GO:0005515~protein binding,GO:0042803~protein homodimerization activity,GO:0047485~protein N-terminus binding,	IPR008570:ESCRT-II complex, vps25 subunit,IPR011991:Winged helix-turn-helix DNA-binding domain,IPR014041:ESCRT-II complex, Vps25 subunit, N-terminal winged helix,	hsa04144:Endocytosis,				3D-structure,Complete proteome,Cytoplasm,Endosome,Membrane,Nucleus,Polymorphism,Protein transport,Proteomics identification,Reference proteome,Transcription,Transcription regulation,Transport,	chain:Vacuolar protein-sorting-associated protein 25,helix,mutagenesis site,sequence variant,strand,turn,

## Sheet: DAVID Combine
Functional Annotation Clustering
Annotation Cluster 1	Enrichment Score: 1.9126198136398886
Category	Term	Count	%	PValue	Genes	List Total	Pop Hits	Pop Total	Fold Enrichment	Bonferroni	Benjamini	FDR
GOTERM_MF_DIRECT	GO:0051015~actin filament binding	5	6.25	0.0020848856432417436	CORO1C, SYNE1, MYO1B, MYH11, TTN	70	132	16881	9.13474025974026	0.2913299517984035	0.2913299517984035	2.5015239224669084
UP_KEYWORDS	Calmodulin-binding	4	5.0	0.020758133631183288	MYO1B, RYR3, MYH11, TTN	80	152	20581	6.770065789473684	0.9780226624095365	0.4203854258845946	22.806567452401083
GOTERM_MF_DIRECT	GO:0005516~calmodulin binding	4	5.0	0.0422542129705682	MYO1B, RYR3, MYH11, TTN	70	189	16881	5.103854875283447	0.9991940811865389	0.906939846467928	40.78803991505603
Annotation Cluster 2	Enrichment Score: 1.0626535364069811
Category	Term	Count	%	PValue	Genes	List Total	Pop Hits	Pop Total	Fold Enrichment	Bonferroni	Benjamini	FDR
UP_KEYWORDS	Cytoskeleton	10	12.5	0.029975872623177153	CORO1C, CSPP1, ARHGAP21, DNAH10, SYNE1, NIN, MARK4, STK38L, DNAH6, RTTN	80	1138	20581	2.2606546572934976	0.9960697365753133	0.4596022678799192	31.309966910421284
UP_KEYWORDS	Microtubule	4	5.0	0.09294506099016112	CSPP1, DNAH10, NIN, DNAH6	80	280	20581	3.6751785714285714	0.9999999805323367	0.6480911206897775	69.99527623034464
GOTERM_CC_DIRECT	GO:0005874~microtubule	4	5.0	0.14043899360293693	CSPP1, DNAH10, MARK4, DNAH6	77	311	18224	3.044055622833758	0.9999999999587219	0.9974652806819743	83.85252721798435
UP_KEYWORDS	Cell projection	6	7.5	0.14351589191873398	CORO1C, DNAH10, MARK4, SPRY4, DNAH6, RTTN	80	721	20581	2.140880721220527	0.9999999999994312	0.7224091200458195	85.21769550056406
Annotation Cluster 3	Enrichment Score: 1.0209275136997
Category	Term	Count	%	PValue	Genes	List Total	Pop Hits	Pop Total	Fold Enrichment	Bonferroni	Benjamini	FDR
UP_SEQ_FEATURE	repeat:WD 1	5	6.25	0.024110097902799454	CORO1C, DCAF4, WDR53, BTRC, TTN	80	278	20063	4.51056654676259	0.9999999983255105	0.9824298086996867	31.36161945707199
UP_SEQ_FEATURE	repeat:WD 2	5	6.25	0.024110097902799454	CORO1C, DCAF4, WDR53, BTRC, TTN	80	278	20063	4.51056654676259	0.9999999983255105	0.9824298086996867	31.36161945707199
UP_SEQ_FEATURE	repeat:WD 4	4	5.0	0.07950634129645198	CORO1C, WDR53, BTRC, TTN	80	255	20063	3.933921568627451	1.0	0.9989506452763472	72.12452987435776
UP_SEQ_FEATURE	repeat:WD 3	4	5.0	0.08990173658070175	CORO1C, WDR53, BTRC, TTN	80	269	20063	3.729182156133829	1.0	0.9984965405750704	76.60269938122374
UP_KEYWORDS	WD repeat	4	5.0	0.09369987735209571	CORO1C, DCAF4, WDR53, BTRC	80	281	20581	3.662099644128114	0.9999999832694177	0.6301949509515441	70.30194655096574
INTERPRO	IPR001680:WD40 repeat	4	5.0	0.10623824427171526	CORO1C, DCAF4, WDR53, BTRC	80	268	18559	3.4625	0.9999999999956881	0.9999979234811673	76.37624239268743
INTERPRO	IPR017986:WD40-repeat-containing domain	4	5.0	0.14177302473558312	CORO1C, DCAF4, WDR53, BTRC	80	306	18559	3.032516339869281	0.9999999999999997	0.9991948798473441	85.97215507023567
INTERPRO	IPR019775:WD40 repeat, conserved site	3	3.75	0.15741635660005854	CORO1C, WDR53, BTRC	80	166	18559	4.192545180722892	1.0	0.9987078713040499	88.92471278681452
SMART	SM00320:WD40	4	5.0	0.15938369901650806	CORO1C, DCAF4, WDR53, BTRC	53	267	10057	2.842767295597484	0.9999894450715787	0.9967511650670857	83.0543495535135
INTERPRO	IPR015943:WD40/YVTN repeat-like-containing domain	4	5.0	0.1670518332685526	CORO1C, DCAF4, WDR53, BTRC	80	331	18559	2.803474320241692	1.0	0.9977211662011722	90.446028904673
UP_SEQ_FEATURE	repeat:WD 5	3	3.75	0.23948098476385782	WDR53, BTRC, TTN	80	237	20063	3.174525316455696	1.0	0.9999475237516917	98.53178969667368
Annotation Cluster 4	Enrichment Score: 0.9039580641660423
Category	Term	Count	%	PValue	Genes	List Total	Pop Hits	Pop Total	Fold Enrichment	Bonferroni	Benjamini	FDR
GOTERM_BP_DIRECT	GO:0098609~cell-cell adhesion	4	5.0	0.11053566121047916	CAST, VASN, LAD1, MYO1B	73	271	16792	3.395238335945003	1.0	0.9971021265467126	81.01032145958338
GOTERM_MF_DIRECT	GO:0098641~cadherin binding involved in cell-cell adhesion	4	5.0	0.11545822294785721	CAST, VASN, LAD1, MYO1B	70	290	16881	3.326305418719212	0.9999999983836788	0.9825536116907132	77.44462811687339
GOTERM_CC_DIRECT	GO:0005913~cell-cell adherens junction	4	5.0	0.1521242762953749	CAST, VASN, LAD1, MYO1B	77	323	18224	2.9309637730690365	0.9999999999952522	0.9945637734887193	86.3075983090521
Annotation Cluster 5	Enrichment Score: 0.8065818616595504
Category	Term	Count	%	PValue	Genes	List Total	Pop Hits	Pop Total	Fold Enrichment	Bonferroni	Benjamini	FDR
GOTERM_BP_DIRECT	GO:0006281~DNA repair	4	5.0	0.08000647839888772	CLSPN, UHRF1, INTS3, RBM14	73	235	16792	3.9153599533663654	1.0	0.9952460827153379	69.35363477113408
UP_KEYWORDS	DNA damage	4	5.0	0.15318399165166657	CLSPN, UHRF1, HIPK2, INTS3	80	352	20581	2.9234375000000004	0.999999999999928	0.7317179060168052	87.15003848233991
UP_KEYWORDS	DNA repair	3	3.75	0.3103958300320624	CLSPN, UHRF1, INTS3	80	293	20581	2.6340870307167235	1.0	0.7925733258579717	98.98073148598283
Annotation Cluster 6	Enrichment Score: 0.7483469084320487
Category	Term	Count	%	PValue	Genes	List Total	Pop Hits	Pop Total	Fold Enrichment	Bonferroni	Benjamini	FDR
INTERPRO	IPR003593:AAA+ ATPase domain	3	3.75	0.11420345868614207	DNAH10, ABCC2, DNAH6	80	136	18559	5.117371323529412	0.9999999999994644	0.9999187906946186	78.942693780178
SMART	SM00382:AAA	3	3.75	0.1559195551902571	DNAH10, ABCC2, DNAH6	53	136	10057	4.185765815760266	0.999986153711802	0.999986153711802	82.32663147939496
INTERPRO	IPR027417:P-loop containing nucleoside triphosphate hydrolase	6	7.5	0.31943274291371976	DNAH10, MYO1B, MYH11, ABCC2, SMC1B, DNAH6	80	879	18559	1.583532423208191	1.0	0.991077813284127	99.28730379414536
Annotation Cluster 7	Enrichment Score: 0.7393459698905757
Category	Term	Count	%	PValue	Genes	List Total	Pop Hits	Pop Total	Fold Enrichment	Bonferroni	Benjamini	FDR
UP_KEYWORDS	Transcription	15	18.75	0.07142735100325927	ZNF548, NACC1, SPEN, ZIC1, ZNF618, GLI1, UHRF1, HIPK2, PRIM2, LEO1, RBM14, NFIC, FOXI1, CCAR1, VPS25	80	2398	20581	1.6092316513761467	0.9999986116738273	0.5930889964385262	59.92797483469688
UP_KEYWORDS	Transcription regulation	14	17.5	0.10704800470725435	ZNF548, NACC1, SPEN, ZIC1, ZNF618, GLI1, UHRF1, HIPK2, LEO1, RBM14, NFIC, FOXI1, CCAR1, VPS25	80	2332	20581	1.5444575471698112	0.9999999988761292	0.6431088164385124	75.27088493658785
GOTERM_BP_DIRECT	GO:0045944~positive regulation of transcription from RNA polymerase II promoter	8	10.0	0.1265312768714365	UHRF1, HIPK2, LEO1, RBM14, ZIC1, NFIC, FOXI1, GLI1	73	981	16792	1.8758605281164034	1.0	0.9960021729875186	85.31942484230706
UP_KEYWORDS	DNA-binding	12	15.0	0.15992882612969817	CLSPN, ZNF548, UHRF1, PRIM2, HIPK2, SRRM1, SPEN, ZIC1, NFIC, FOXI1, ZNF618, GLI1	80	2050	20581	1.5059268292682926	0.9999999999999832	0.7187962671268497	88.35754510084745
UP_KEYWORDS	Nucleus	25	31.25	0.19016974360676522	CLSPN, BTRC, INTS3, TTN, ZIC1, ZNF618, GLI1, SRRM1, LEO1, NACC1, ZNF548, IPO13, RBM20, SECISBP2, BTBD7, SKP2, SPEN, UHRF1, SYNE1, HIPK2, RBM14, NFIC, FOXI1, VPS25, SMC1B	80	5244	20581	1.2264611937452325	1.0	0.7338702840446552	92.59435817947188
GOTERM_BP_DIRECT	GO:0006351~transcription, DNA-templated	11	13.750000000000002	0.3263636128794172	ZNF548, NACC1, UHRF1, HIPK2, SPEN, RBM14, NFIC, ZNF618, VPS25, CCAR1, GLI1	73	1955	16792	1.2942718004414393	1.0	0.9998593455984556	99.631317753202
GOTERM_CC_DIRECT	GO:0005634~nucleus	22	27.500000000000004	0.6952921028585531	ACOX1, NACC1, ZNF548, BTRC, RBM20, SKP2, BTBD7, DSCR3, INTS3, QTRT1, SPEN, ZIC1, ZNF618, GLI1, SYNE1, UHRF1, HIPK2, SRRM1, RBM14, NFIC, FOXI1, VPS25	77	5415	18224	0.9615617992349295	1.0	0.9999919951787873	99.99993955638517
Annotation Cluster 8	Enrichment Score: 0.7376065744807291
Category	Term	Count	%	PValue	Genes	List Total	Pop Hits	Pop Total	Fold Enrichment	Bonferroni	Benjamini	FDR
UP_SEQ_FEATURE	compositionally biased region:Arg-rich	3	3.75	0.14047281284516316	SRRM1, SPEN, CCAR1	80	167	20063	4.505164670658683	1.0	0.9990538882545439	90.31002841887886
GOTERM_MF_DIRECT	GO:0044822~poly(A) RNA binding	8	10.0	0.1770085786488985	CAST, SYNE1, SECISBP2, PUM1, SRRM1, SPEN, RBM14, CCAR1	70	1129	16881	1.7088194356573452	0.999999999999989	0.9820101213879583	90.60188561739221
GOTERM_BP_DIRECT	GO:0000398~mRNA splicing, via spliceosome	3	3.75	0.24637332398599507	SRRM1, SPEN, CCAR1	73	222	16792	3.1084783413550534	1.0	0.9991375553748494	98.1896033734819
Annotation Cluster 9	Enrichment Score: 0.6998465517934901
Category	Term	Count	%	PValue	Genes	List Total	Pop Hits	Pop Total	Fold Enrichment	Bonferroni	Benjamini	FDR
UP_KEYWORDS	Motor protein	4	5.0	0.015191328526215145	DNAH10, MYO1B, MYH11, DNAH6	80	135	20581	7.622592592592593	0.9383349271245593	0.5016782852809264	17.213293469827352
UP_KEYWORDS	ATP-binding	11	13.750000000000002	0.039694355336149914	DNAH10, MYO1B, HIPK2, MYH11, ABCC2, TTN, ATP13A2, MARK4, STK38L, SMC1B, DNAH6	80	1391	20581	2.0344266714593817	0.9993711809935871	0.521532365120596	39.33624218905477
UP_SEQ_FEATURE	nucleotide phosphate-binding region:ATP	9	11.25	0.041528638912234114	TNFRSF6B, DNAH10, HIPK2, MYH11, TTN, MARK4, STK38L, SMC1B, DNAH6	80	994	20063	2.2707117706237425	0.9999999999999994	0.9933766834791827	48.00502991471212
UP_KEYWORDS	Nucleotide-binding	12	15.0	0.07918464479419982	DNAH10, NIN, MYO1B, HIPK2, MYH11, ABCC2, TTN, ATP13A2, MARK4, STK38L, SMC1B, DNAH6	80	1788	20581	1.7265939597315436	0.9999996984185568	0.6087423983466467	63.868850612938566
GOTERM_MF_DIRECT	GO:0005524~ATP binding	11	13.750000000000002	0.08158437167298285	DNAH10, MYO1B, HIPK2, MYH11, ABCC2, TTN, ATP13A2, MARK4, STK38L, SMC1B, DNAH6	70	1495	16881	1.7744003822264691	0.9999992029624524	0.9701207497784651	64.40749310028617
UP_SEQ_FEATURE	active site:Proton acceptor	6	7.5	0.12539976051548268	ACOX1, HIPK2, DHRS9, TTN, MARK4, STK38L	80	672	20063	2.239174107142857	1.0	0.9990258039097542	87.33110903776657
UP_KEYWORDS	Serine/threonine-protein kinase	4	5.0	0.1918392968462693	HIPK2, TTN, MARK4, STK38L	80	393	20581	2.6184478371501276	1.0	0.7253247325001907	92.78057600239424
GOTERM_MF_DIRECT	GO:0004674~protein serine/threonine kinase activity	4	5.0	0.19886439283521773	HIPK2, TTN, MARK4, STK38L	70	376	16881	2.5655015197568387	0.9999999999999999	0.964058969801181	93.22120466895782
UP_SEQ_FEATURE	domain:Protein kinase	4	5.0	0.290992747011665	HIPK2, TTN, MARK4, STK38L	80	478	20063	2.0986401673640165	1.0	0.999988687711996	99.5021225117346
UP_KEYWORDS	Kinase	5	6.25	0.3119524495678328	HIPK2, SKP2, TTN, MARK4, STK38L	80	735	20581	1.7500850340136056	1.0	0.7870238980991451	99.0087627672544
INTERPRO	IPR027417:P-loop containing nucleoside triphosphate hydrolase	6	7.5	0.31943274291371976	DNAH10, MYO1B, MYH11, ABCC2, SMC1B, DNAH6	80	879	18559	1.583532423208191	1.0	0.991077813284127	99.28730379414536
UP_KEYWORDS	Transferase	9	11.25	0.33233158482933783	LPCAT1, PRIM2, HIPK2, SKP2, QTRT1, UGGT2, TTN, MARK4, STK38L	80	1708	20581	1.3555986533957847	1.0	0.804815183236661	99.31601934355318
INTERPRO	IPR000719:Protein kinase, catalytic domain	4	5.0	0.34335248671560337	HIPK2, TTN, MARK4, STK38L	80	487	18559	1.9054414784394251	1.0	0.9925540289928977	99.5499310000545
UP_SEQ_FEATURE	binding site:ATP	4	5.0	0.37735517216449077	HIPK2, TTN, MARK4, STK38L	80	558	20063	1.7977598566308244	1.0	0.9999979057205931	99.93280926370707
INTERPRO	IPR008271:Serine/threonine-protein kinase, active site	3	3.75	0.3843072520522014	HIPK2, MARK4, STK38L	80	312	18559	2.2306490384615385	1.0	0.9953980292662847	99.80322384349867
INTERPRO	IPR011009:Protein kinase-like domain	4	5.0	0.3945391060955659	HIPK2, TTN, MARK4, STK38L	80	531	18559	1.747551789077213	1.0	0.9950785432637743	99.84133789549728
GOTERM_MF_DIRECT	GO:0004672~protein kinase activity	3	3.75	0.43321147361589	HIPK2, TTN, STK38L	70	359	16881	2.015240748109829	1.0	0.9927780165614732	99.89838812042645
INTERPRO	IPR017441:Protein kinase, ATP binding site	3	3.75	0.484564096096637	HIPK2, MARK4, STK38L	80	381	18559	1.8266732283464566	1.0	0.9987860403939798	99.97994026149145
SMART	SM00220:S_TKc	3	3.75	0.558824746940886	HIPK2, MARK4, STK38L	53	359	10057	1.5856940137699058	1.0	0.9999796358121816	99.9767531475326
GOTERM_BP_DIRECT	GO:0006468~protein phosphorylation	3	3.75	0.5859356676318287	HIPK2, MARK4, STK38L	73	456	16792	1.5133381398702235	1.0	0.999999867401662	99.99962925092096
Annotation Cluster 10	Enrichment Score: 0.6786345052670002
Category	Term	Count	%	PValue	Genes	List Total	Pop Hits	Pop Total	Fold Enrichment	Bonferroni	Benjamini	FDR
UP_KEYWORDS	Activator	7	8.75	0.04146364356613697	LEO1, SPEN, ZIC1, NFIC, FOXI1, CCAR1, GLI1	80	661	20581	2.724413767019667	0.9995504651483743	0.5037440114022027	40.70116828344813
GOTERM_BP_DIRECT	GO:0045944~positive regulation of transcription from RNA polymerase II promoter	8	10.0	0.1265312768714365	UHRF1, HIPK2, LEO1, RBM14, ZIC1, NFIC, FOXI1, GLI1	73	981	16792	1.8758605281164034	1.0	0.9960021729875186	85.31942484230706
GOTERM_MF_DIRECT	GO:0000978~RNA polymerase II core promoter proximal region sequence-specific DNA binding	4	5.0	0.17721829087363752	ZIC1, NFIC, FOXI1, GLI1	70	355	16881	2.7172635814889334	0.9999999999999895	0.9720176066984867	90.63091325668853
GOTERM_MF_DIRECT	GO:0001077~transcriptional activator activity, RNA polymerase II core promoter proximal region sequence-specific binding	3	3.75	0.2510976349815462	ZIC1, NFIC, FOXI1	70	236	16881	3.065556900726392	1.0	0.9745219593363446	97.00957958831782
GOTERM_MF_DIRECT	GO:0003700~transcription factor activity, sequence-specific DNA binding	5	6.25	0.5581287923463893	ZNF548, UHRF1, ZIC1, NFIC, FOXI1	70	961	16881	1.2547197859372676	1.0	0.9983668063863629	99.99505138287392
GOTERM_BP_DIRECT	GO:0006366~transcription from RNA polymerase II promoter	3	3.75	0.6504920931073481	ZIC1, NFIC, FOXI1	73	513	16792	1.3451894576624208	1.0	0.9999999744224415	99.99996649592043
Annotation Cluster 11	Enrichment Score: 0.6704275356564516
Category	Term	Count	%	PValue	Genes	List Total	Pop Hits	Pop Total	Fold Enrichment	Bonferroni	Benjamini	FDR
UP_KEYWORDS	RNA-binding	6	7.5	0.11226565569006605	RBM20, SECISBP2, PUM1, SRRM1, SPEN, RBM14	80	665	20581	2.3211654135338344	0.999999999613179	0.6437243092195741	76.99609158119226
GOTERM_MF_DIRECT	GO:0000166~nucleotide binding	4	5.0	0.17016051554323522	RBM20, SPEN, RBM14, ATP13A2	70	348	16881	2.7719211822660097	0.9999999999999569	0.9940797831498311	89.60740575377007
INTERPRO	IPR000504:RNA recognition motif domain	3	3.75	0.25013915438252654	RBM20, SPEN, RBM14	80	226	18559	3.079480088495575	1.0	0.9942552774063429	97.52323795448974
SMART	SM00360:RRM	3	3.75	0.2999974139872997	RBM20, SPEN, RBM14	53	212	10057	2.6852082591669633	0.9999999999402172	0.9972193640517794	97.39241983246012
INTERPRO	IPR012677:Nucleotide-binding, alpha-beta plait	3	3.75	0.3100683394283702	RBM20, SPEN, RBM14	80	264	18559	2.636221590909091	1.0	0.9918071653073743	99.15052354839476
Annotation Cluster 12	Enrichment Score: 0.6582679408415149
Category	Term	Count	%	PValue	Genes	List Total	Pop Hits	Pop Total	Fold Enrichment	Bonferroni	Benjamini	FDR
UP_SEQ_FEATURE	glycosylation site:N-linked (GlcNAc...)	23	28.749999999999996	0.0938994647833756	PCDHB9, GPR83, TNFRSF6B, VASN, HLA-H, DNAH10, OR9G9, SCUBE3, ITGAM, PCDH19, TRDN, GABRR1, IL17B, SNED1, OR4S2, RYR3, OR4C11, MC3R, ABCC2, SCNN1G, UGGT2, ADAMTS2, OR4P4	80	4234	20063	1.3623317194142655	1.0	0.9981273127220142	78.13822520226235
UP_SEQ_FEATURE	disulfide bond	17	21.25	0.10292492704353903	TNFRSF6B, VASN, GPR83, OR9G9, HLA-H, SCUBE3, TTN, ITGAM, TRDN, PRRG3, GABRR1, IL17B, SNED1, OR4S2, OR4C11, ADAMTS2, OR4P4	80	2917	20063	1.461565821049023	1.0	0.9983775929975514	81.26524364856553
UP_KEYWORDS	Glycoprotein	22	27.500000000000004	0.2028267112405479	PCDHB9, TNFRSF6B, VASN, GPR83, HLA-H, DNAH10, OR9G9, SCUBE3, ITGAM, PCDH19, TRDN, GABRR1, IL17B, SNED1, OR4S2, OR4C11, MC3R, ABCC2, SCNN1G, UGGT2, ADAMTS2, OR4P4	80	4551	20581	1.2436332674137554	1.0	0.7245256301015879	93.90266421051466
UP_KEYWORDS	Disulfide bond	17	21.25	0.23637703896698908	TNFRSF6B, VASN, GPR83, OR9G9, HLA-H, SCUBE3, TTN, ITGAM, TRDN, PRRG3, GABRR1, IL17B, SNED1, OR4S2, OR4C11, ADAMTS2, OR4P4	80	3434	20581	1.2735767326732672	1.0	0.7346059440885686	96.41324265009497
UP_SEQ_FEATURE	signal peptide	15	18.75	0.4477477159887276	TNFRSF6B, VASN, GPR83, PCDHB9, HLA-H, SCUBE3, DHRS9, BTNL3, ITGAM, PCDH19, GABRR1, IL17B, SNED1, UGGT2, ADAMTS2	80	3346	20063	1.1242715182307232	1.0	0.9999997872799883	99.98943391022138
UP_KEYWORDS	Signal	17	21.25	0.541308509420446	TNFRSF6B, VASN, GPR83, PCDHB9, HLA-H, SCUBE3, DHRS9, BTNL3, ITGAM, PCDH19, GABRR1, IL17B, SNED1, LPCAT1, HIPK2, UGGT2, ADAMTS2	80	4160	20581	1.0513131009615384	1.0	0.9346384425888555	99.99334582612681
Annotation Cluster 13	Enrichment Score: 0.6373774576202558
Category	Term	Count	%	PValue	Genes	List Total	Pop Hits	Pop Total	Fold Enrichment	Bonferroni	Benjamini	FDR
GOTERM_BP_DIRECT	GO:0034220~ion transmembrane transport	5	6.25	0.012615893314109505	TRDN, GABRR1, RYR3, SCNN1G, ATP13A2	73	210	16792	5.4768427919112845	0.9966559448313067	0.9966559448313067	16.478209039122007
UP_KEYWORDS	Ion channel	3	3.75	0.4019511384892265	GABRR1, RYR3, SCNN1G	80	359	20581	2.149825905292479	1.0	0.8518382171483222	99.82425475140064
UP_KEYWORDS	Ion transport	3	3.75	0.7107384067644369	GABRR1, RYR3, SCNN1G	80	642	20581	1.202161214953271	1.0	0.9796029387050692	99.99997749831661
UP_KEYWORDS	Transport	7	8.75	0.7828690325063803	DAB2, GABRR1, IPO13, RYR3, ABCC2, SCNN1G, VPS25	80	1978	20581	0.9104335187057634	1.0	0.9895036400337629	99.99999934685846
Annotation Cluster 14	Enrichment Score: 0.6282388456567931
Category	Term	Count	%	PValue	Genes	List Total	Pop Hits	Pop Total	Fold Enrichment	Bonferroni	Benjamini	FDR
UP_SEQ_FEATURE	repeat:LRR 8	3	3.75	0.11547963382390589	VASN, DNAH10, SKP2	80	148	20063	5.083530405405406	1.0	0.9988564040609696	84.92467728584656
UP_SEQ_FEATURE	repeat:LRR 7	3	3.75	0.15269121213601178	VASN, DNAH10, SKP2	80	176	20063	4.2747869318181815	1.0	0.9992686361358033	92.22955165315447
UP_SEQ_FEATURE	repeat:LRR 6	3	3.75	0.19900813553874055	VASN, DNAH10, SKP2	80	209	20063	3.5998205741626794	1.0	0.9998414399199851	96.73410037473859
UP_SEQ_FEATURE	repeat:LRR 5	3	3.75	0.23075520426824925	VASN, DNAH10, SKP2	80	231	20063	3.256980519480519	1.0	0.9999484908239534	98.24941362946709
UP_SEQ_FEATURE	repeat:LRR 4	3	3.75	0.2657425645377931	VASN, DNAH10, SKP2	80	255	20063	2.950441176470588	1.0	0.9999764620746021	99.14599270469124
UP_SEQ_FEATURE	repeat:LRR 3	3	3.75	0.3340897013953724	VASN, DNAH10, SKP2	80	302	20063	2.4912665562913907	1.0	0.9999961563034006	99.81068899884187
UP_SEQ_FEATURE	repeat:LRR 1	3	3.75	0.3612925644694607	VASN, DNAH10, SKP2	80	321	20063	2.3438084112149533	1.0	0.9999982521620162	99.90048868164348
UP_SEQ_FEATURE	repeat:LRR 2	3	3.75	0.3627139213123897	VASN, DNAH10, SKP2	80	322	20063	2.33652950310559	1.0	0.999997409338527	99.90384904933873
Annotation Cluster 15	Enrichment Score: 0.6205692053848297
Category	Term	Count	%	PValue	Genes	List Total	Pop Hits	Pop Total	Fold Enrichment	Bonferroni	Benjamini	FDR
GOTERM_BP_DIRECT	GO:0050907~detection of chemical stimulus involved in sensory perception	3	3.75	0.06272367022731484	OR4S2, OR4C11, OR4P4	73	95	16792	7.264023071377072	0.9999999999997663	0.9993047457658693	60.096215123703345
INTERPRO	IPR000276:G protein-coupled receptor, rhodopsin-like	6	7.5	0.191418802096242	GPR83, OR9G9, OR4S2, OR4C11, MC3R, OR4P4	80	719	18559	1.9359179415855354	1.0	0.9979467068049064	93.47574187800167
INTERPRO	IPR017452:GPCR, rhodopsin-like, 7TM	6	7.5	0.2040765071647692	GPR83, OR9G9, OR4S2, OR4C11, MC3R, OR4P4	80	736	18559	1.8912024456521739	1.0	0.9972856320786226	94.67278946431739
UP_KEYWORDS	Sensory transduction	5	6.25	0.20599378233286353	OR9G9, OR4S2, OR4C11, SCNN1G, OR4P4	80	609	20581	2.112171592775041	1.0	0.7197706312712743	94.19495049900146
GOTERM_MF_DIRECT	GO:0004888~transmembrane signaling receptor activity	3	3.75	0.21787597075893597	OR4S2, OR4C11, OR4P4	70	214	16881	3.3807076101468625	1.0	0.9659168364915973	94.93540336050799
KEGG_PATHWAY	hsa04740:Olfactory transduction	4	5.0	0.2195870742080584	OR9G9, OR4S2, OR4C11, OR4P4	29	399	6879	2.3780140005185375	0.9999999217626815	0.9999999217626815	92.07347657229515
UP_KEYWORDS	G-protein coupled receptor	6	7.5	0.22188927007546272	GPR83, OR9G9, OR4S2, OR4C11, MC3R, OR4P4	80	842	20581	1.8332244655581946	1.0	0.7389335607480343	95.47698483879941
UP_KEYWORDS	Olfaction	4	5.0	0.24185382074286943	OR9G9, OR4S2, OR4C11, OR4P4	80	443	20581	2.3229119638826186	1.0	0.7253073095485232	96.71809385961431
GOTERM_MF_DIRECT	GO:0004984~olfactory receptor activity	4	5.0	0.25815227870371704	OR9G9, OR4S2, OR4C11, OR4P4	70	431	16881	2.238117335101094	1.0	0.9703812383390279	97.3341331739766
UP_KEYWORDS	Transducer	6	7.5	0.2627226477797566	GPR83, OR9G9, OR4S2, OR4C11, MC3R, OR4P4	80	899	20581	1.7169911012235817	1.0	0.7501262900540479	97.67438712009397
GOTERM_BP_DIRECT	GO:0050911~detection of chemical stimulus involved in sensory perception of smell	4	5.0	0.2746061408805197	OR9G9, OR4S2, OR4C11, OR4P4	73	425	16792	2.164963738920225	1.0	0.9994928452320996	98.94659665405054
INTERPRO	IPR000725:Olfactory receptor	4	5.0	0.27686401151958223	OR9G9, OR4S2, OR4C11, OR4P4	80	430	18559	2.1580232558139536	1.0	0.9882378815289152	98.4461556993594
UP_KEYWORDS	Receptor	9	11.25	0.2975241598522714	GPR83, TNFRSF6B, OR9G9, OR4S2, RYR3, OR4C11, MC3R, ITGAM, OR4P4	80	1648	20581	1.404952973300971	1.0	0.7914582516918593	98.71944224291278
GOTERM_MF_DIRECT	GO:0004930~G-protein coupled receptor activity	5	6.25	0.3302645208903442	GPR83, OR9G9, OR4S2, OR4C11, OR4P4	70	710	16881	1.6982897384305833	1.0	0.9839812787036979	99.22952652793417
GOTERM_BP_DIRECT	GO:0007186~G-protein coupled receptor signaling pathway	4	5.0	0.7484434464074903	OR9G9, OR4S2, OR4C11, OR4P4	73	899	16792	1.0234811891447118	1.0	0.9999999997552266	99.99999968410738
Annotation Cluster 16	Enrichment Score: 0.59027276332268
Category	Term	Count	%	PValue	Genes	List Total	Pop Hits	Pop Total	Fold Enrichment	Bonferroni	Benjamini	FDR
UP_SEQ_FEATURE	topological domain:Cytoplasmic	21	26.25	0.0441503329611271	PCDHB9, VASN, GPR83, HLA-H, OR9G9, BTNL3, ATP13A2, ITGAM, PCDH19, TRDN, PRRG3, SYNE1, GABRR1, OR4S2, LPCAT1, RYR3, OR4C11, MC3R, ABCC2, SCNN1G, OR4P4	80	3456	20063	1.5238823784722224	0.9999999999999999	0.9906605156866468	50.15527340293416
UP_SEQ_FEATURE	topological domain:Extracellular	17	21.25	0.07504857100346246	VASN, GPR83, PCDHB9, HLA-H, OR9G9, BTNL3, ATP13A2, ITGAM, PCDH19, PRRG3, GABRR1, OR4S2, OR4C11, MC3R, SCNN1G, ABCC2, OR4P4	80	2787	20063	1.5297407606745606	1.0	0.9992362673677228	69.9687047678125
UP_SEQ_FEATURE	glycosylation site:N-linked (GlcNAc...)	23	28.749999999999996	0.0938994647833756	PCDHB9, GPR83, TNFRSF6B, VASN, HLA-H, DNAH10, OR9G9, SCUBE3, ITGAM, PCDH19, TRDN, GABRR1, IL17B, SNED1, OR4S2, RYR3, OR4C11, MC3R, ABCC2, SCNN1G, UGGT2, ADAMTS2, OR4P4	80	4234	20063	1.3623317194142655	1.0	0.9981273127220142	78.13822520226235
UP_KEYWORDS	Glycoprotein	22	27.500000000000004	0.2028267112405479	PCDHB9, TNFRSF6B, VASN, GPR83, HLA-H, DNAH10, OR9G9, SCUBE3, ITGAM, PCDH19, TRDN, GABRR1, IL17B, SNED1, OR4S2, OR4C11, MC3R, ABCC2, SCNN1G, UGGT2, ADAMTS2, OR4P4	80	4551	20581	1.2436332674137554	1.0	0.7245256301015879	93.90266421051466
UP_KEYWORDS	Cell membrane	16	20.0	0.22993644610235336	GPR83, PCDHB9, HLA-H, OR9G9, SPRY4, PCDH19, TRDN, CORO1C, VEPH1, GABRR1, OR4S2, OR4C11, MC3R, SCNN1G, ABCC2, OR4P4	80	3175	20581	1.2964409448818899	1.0	0.7429970192891188	96.02154882106699
UP_KEYWORDS	Membrane	32	40.0	0.3391563090687494	GPR83, DNAH10, QTRT1, ITGAM, SPRY4, ARHGAP21, VEPH1, PRRG3, DAB2, OR4S2, LPCAT1, OR4C11, SPRED2, SCNN1G, MC3R, STK38L, PCDHB9, VASN, OR9G9, HLA-H, BTNL3, DHRS9, ATP13A2, PCDH19, TRDN, CORO1C, SYNE1, GABRR1, RYR3, ABCC2, OR4P4, VPS25	80	7494	20581	1.0985321590605819	1.0	0.798923595981178	99.39746709547057
GOTERM_CC_DIRECT	GO:0005886~plasma membrane	20	25.0	0.351073106667892	VASN, GPR83, PCDHB9, HLA-H, ACOX1, OR9G9, MYO1B, ITGAM, PCDH19, TRDN, VEPH1, DAB2, GABRR1, OR4S2, OR4C11, SPRED2, MC3R, ABCC2, SCNN1G, OR4P4	77	4121	18224	1.148630549261464	1.0	0.9994953474668317	99.4540412578936
UP_SEQ_FEATURE	transmembrane region	21	26.25	0.5337434074941103	PCDHB9, VASN, GPR83, HLA-H, OR9G9, BTNL3, ATP13A2, ITGAM, PCDH19, TRDN, PRRG3, SYNE1, GABRR1, OR4S2, LPCAT1, RYR3, OR4C11, MC3R, ABCC2, SCNN1G, OR4P4	80	5056	20063	1.0416411194620252	1.0	0.9999999914877619	99.99922304685678
UP_KEYWORDS	Transmembrane helix	22	27.500000000000004	0.6051836237451799	PCDHB9, GPR83, VASN, HLA-H, DNAH10, OR9G9, BTNL3, ATP13A2, ITGAM, PCDH19, TRDN, PRRG3, SYNE1, GABRR1, OR4S2, LPCAT1, RYR3, OR4C11, MC3R, ABCC2, SCNN1G, OR4P4	80	5634	20581	1.004574902378417	1.0	0.9538220247304102	99.99895424130322
UP_KEYWORDS	Transmembrane	22	27.500000000000004	0.6115062056039124	PCDHB9, GPR83, VASN, HLA-H, DNAH10, OR9G9, BTNL3, ATP13A2, ITGAM, PCDH19, TRDN, PRRG3, SYNE1, GABRR1, OR4S2, LPCAT1, RYR3, OR4C11, MC3R, ABCC2, SCNN1G, OR4P4	80	5651	20581	1.0015528225092907	1.0	0.9537088170126425	99.99914313306873
GOTERM_CC_DIRECT	GO:0016021~integral component of membrane	17	21.25	0.9416924532517555	PCDHB9, GPR83, VASN, DNAH10, OR9G9, BTNL3, ATP13A2, ITGAM, PCDH19, TRDN, PRRG3, SYNE1, OR4S2, LPCAT1, RYR3, OR4C11, OR4P4	77	5163	18224	0.7792912104358938	1.0	0.9999999966805525	99.99999999999987
Annotation Cluster 17	Enrichment Score: 0.5310527982254876
Category	Term	Count	%	PValue	Genes	List Total	Pop Hits	Pop Total	Fold Enrichment	Bonferroni	Benjamini	FDR
GOTERM_BP_DIRECT	GO:0045893~positive regulation of transcription, DNA-templated	5	6.25	0.1794405126966504	DAB2, BTRC, HIPK2, ZIC1, GLI1	73	515	16792	2.233275701556058	1.0	0.998240508058705	93.94840848836634
UP_KEYWORDS	Developmental protein	6	7.5	0.2999202178148543	DAB2, BTBD7, ZIC1, SPRY4, RTTN, GLI1	80	949	20581	1.6265279241306638	1.0	0.7867089389288857	98.77231183791736
UP_KEYWORDS	Differentiation	4	5.0	0.4741495700286851	DAB2, PUM1, ZIC1, GLI1	80	667	20581	1.5428035982008996	1.0	0.9036307388221312	99.96407627736765
Annotation Cluster 18	Enrichment Score: 0.5219278375779518
Category	Term	Count	%	PValue	Genes	List Total	Pop Hits	Pop Total	Fold Enrichment	Bonferroni	Benjamini	FDR
INTERPRO	IPR013032:EGF-like, conserved site	3	3.75	0.20779029217733141	VASN, SNED1, SCUBE3	80	199	18559	3.4972989949748743	1.0	0.9956048294931773	94.98344448605424
UP_KEYWORDS	EGF-like domain	3	3.75	0.23222411821745353	VASN, SNED1, SCUBE3	80	238	20581	3.242804621848739	1.0	0.7370964416274375	96.16496616013325
SMART	SM00181:EGF	3	3.75	0.2538092784213031	VASN, SNED1, SCUBE3	53	188	10057	3.0280008028904053	0.9999999959440766	0.9984052354242009	94.98851239524961
INTERPRO	IPR000742:Epidermal growth factor-like domain	3	3.75	0.25802945699243235	VASN, SNED1, SCUBE3	80	231	18559	3.012824675324675	1.0	0.9903022085021629	97.83795231815057
UP_KEYWORDS	Secreted	7	8.75	0.7774123812541123	VASN, TNFRSF6B, IL17B, SNED1, LAD1, SCUBE3, ADAMTS2	80	1965	20581	0.9164567430025445	1.0	0.9895105421145521	99.99999911279221
Annotation Cluster 19	Enrichment Score: 0.49036161656258986
Category	Term	Count	%	PValue	Genes	List Total	Pop Hits	Pop Total	Fold Enrichment	Bonferroni	Benjamini	FDR
GOTERM_MF_DIRECT	GO:0061630~ubiquitin protein ligase activity	3	3.75	0.1777998451707199	UHRF1, BTRC, SKP2	70	187	16881	3.8688311688311687	0.9999999999999907	0.9604515338242118	90.71098012665608
GOTERM_MF_DIRECT	GO:0004842~ubiquitin-protein transferase activity	3	3.75	0.3903739300894602	UHRF1, BTRC, SKP2	70	329	16881	2.199001302648719	1.0	0.9892909971949128	99.75394555813926
UP_KEYWORDS	Ubl conjugation pathway	4	5.0	0.4869708496832988	DCAF4, UHRF1, BTRC, SKP2	80	680	20581	1.5133088235294119	1.0	0.9076142612970972	99.97350939195489
Annotation Cluster 20	Enrichment Score: 0.16453060885122306
Category	Term	Count	%	PValue	Genes	List Total	Pop Hits	Pop Total	Fold Enrichment	Bonferroni	Benjamini	FDR
UP_SEQ_FEATURE	zinc finger region:C2H2-type 4	4	5.0	0.4094004773974703	ZNF548, ZIC1, ZNF618, GLI1	80	588	20063	1.7060374149659865	1.0	0.999999221403849	99.97025076393136
UP_SEQ_FEATURE	zinc finger region:C2H2-type 3	4	5.0	0.4596136879286862	ZNF548, ZIC1, ZNF618, GLI1	80	636	20063	1.5772798742138368	1.0	0.9999998035242791	99.99244107090662
INTERPRO	IPR015880:Zinc finger, C2H2-like	4	5.0	0.6350131232443637	ZNF548, ZIC1, ZNF618, GLI1	80	762	18559	1.2177821522309713	1.0	0.9999167423850908	99.99976198618589
UP_SEQ_FEATURE	zinc finger region:C2H2-type 5	3	3.75	0.6415709159627971	ZNF548, ZIC1, GLI1	80	550	20063	1.367931818181818	1.0	0.9999999999436006	99.99998653632423
UP_SEQ_FEATURE	zinc finger region:C2H2-type 1	3	3.75	0.6455180669053127	ZNF548, ZNF618, GLI1	80	554	20063	1.3580550541516245	1.0	0.9999999999166997	99.99998864964046
INTERPRO	IPR007087:Zinc finger, C2H2	4	5.0	0.666985137749577	ZNF548, ZIC1, ZNF618, GLI1	80	799	18559	1.1613892365456822	1.0	0.9999474540400921	99.99992669749555
UP_SEQ_FEATURE	zinc finger region:C2H2-type 2	3	3.75	0.7015827561411294	ZNF548, ZNF618, GLI1	80	615	20063	1.2233536585365854	1.0	0.9999999999963968	99.99999920182549
GOTERM_MF_DIRECT	GO:0046872~metal ion binding	8	10.0	0.7570581527497714	ZNF548, PRIM2, QTRT1, ZIC1, ATP13A2, ZNF618, ITGAM, GLI1	70	2069	16881	0.9324587447352067	1.0	0.999960947652452	99.99999652441949
UP_KEYWORDS	Metal-binding	13	16.25	0.7627366407809604	ZNF548, QTRT1, ZIC1, TTN, ZNF618, ATP13A2, ITGAM, GLI1, UHRF1, LPCAT1, PRIM2, ADAMTS2, STK38L	80	3640	20581	0.9187946428571429	1.0	0.988176515895968	99.99999804918848
SMART	SM00355:ZnF_C2H2	4	5.0	0.76517566138812	ZNF548, ZIC1, ZNF618, GLI1	53	762	10057	0.9960877531817955	1.0	0.9999998802779386	99.99996316765714
INTERPRO	IPR013087:Zinc finger C2H2-type/integrase DNA-binding domain	3	3.75	0.8117975048454924	ZNF548, ZIC1, GLI1	80	712	18559	0.9774754213483146	1.0	0.999999450097543	99.99999995200943
UP_KEYWORDS	Zinc	7	8.75	0.8997312826537733	ZNF548, UHRF1, QTRT1, ZIC1, ADAMTS2, ZNF618, GLI1	80	2348	20581	0.7669665672913117	1.0	0.9985560097022319	99.99999999995278
UP_KEYWORDS	Zinc-finger	4	5.0	0.9718615978241198	ZNF548, UHRF1, ZIC1, GLI1	80	1781	20581	0.577793374508703	1.0	0.9999544971696486	100.0
Functional Annotation Chart
Category	Term	Count	%	PValue	Genes	List Total	Pop Hits	Pop Total	Fold Enrichment	Bonferroni	Benjamini	FDR
UP_KEYWORDS	Alternative splicing	56	70.0	7.707778972940413E-4	CAST, ACOX1, CLSPN, BTRC, INTS3, TTN, SPRY4, GLI1, ARHGAP21, VEPH1, DAB2, PRIM2, PUM1, SPRED2, SRRM1, CCAR1, ZNF548, SCUBE3, SECISBP2, BTBD7, SKP2, DHRS9, BTNL3, MARK4, RTTN, DCAF4, TRDN, UHRF1, GABRR1, RYR3, HIPK2, UGGT2, ADAMTS2, DNAH10, DSCR3, QTRT1, ZNF618, ITGAM, DNAH6, LEO1, POTEA, STK38L, NIN, MYO1B, ATP13A2, PCDH19, CORO1C, CSPP1, SYNE1, SNED1, MYH11, NFIC, RBM14, FOXI1, TCP11L2, SMC1B	80	10587	20581	1.360791536790403	0.130933531434146	0.130933531434146	0.9470102123367963
GOTERM_MF_DIRECT	GO:0051015~actin filament binding	5	6.25	0.0020848856432417436	CORO1C, SYNE1, MYO1B, MYH11, TTN	70	132	16881	9.13474025974026	0.2913299517984035	0.2913299517984035	2.5015239224669084
UP_SEQ_FEATURE	splice variant	44	55.00000000000001	0.003188204226582494	CAST, TNFRSF6B, CLSPN, ACOX1, DNAH10, BTRC, INTS3, TTN, ZNF618, SPRY4, DNAH6, ARHGAP21, VEPH1, DAB2, PRIM2, PUM1, LEO1, SRRM1, POTEA, CCAR1, ZNF548, NIN, SCUBE3, MYO1B, BTBD7, SKP2, DHRS9, BTNL3, ATP13A2, MARK4, PCDH19, RTTN, DCAF4, CSPP1, SYNE1, GABRR1, SNED1, RYR3, HIPK2, RBM14, NFIC, ADAMTS2, FOXI1, SMC1B	80	7760	20063	1.4219909793814434	0.9289271753914414	0.9289271753914414	4.804616865409783
UP_KEYWORDS	Ubl conjugation	15	18.75	0.005085482067964355	ARHGAP21, CAST, CLSPN, NACC1, UHRF1, MYO1B, HIPK2, SPRED2, SKP2, SRRM1, SCNN1G, RBM14, MARK4, ZNF618, CCAR1	80	1705	20581	2.2633064516129036	0.604624447332555	0.3712110428232339	6.097768170200347
UP_SEQ_FEATURE	compositionally biased region:Ser-rich	7	8.75	0.00785617230655742	SYNE1, PUM1, SRRM1, SPEN, TTN, ZIC1, TCP11L2	80	441	20063	3.980753968253968	0.9985418651199613	0.9618144676606619	11.451152660452324
GOTERM_MF_DIRECT	GO:0005509~calcium ion binding	9	11.25	0.00866770863817138	PCDHB9, PRRG3, SNED1, SCUBE3, NIN, LPCAT1, RYR3, TTN, PCDH19	70	717	16881	3.0270771069934246	0.7622192224242388	0.5123722961359135	10.02785743591632
UP_KEYWORDS	Isopeptide bond	11	13.750000000000002	0.011148660217345337	CAST, ARHGAP21, NACC1, UHRF1, MYO1B, HIPK2, SRRM1, RBM14, TTN, ZNF618, CCAR1	80	1132	20581	2.4999006183745585	0.8700299920490067	0.49345925842787486	12.92056649632679
GOTERM_BP_DIRECT	GO:0034220~ion transmembrane transport	5	6.25	0.012615893314109505	TRDN, GABRR1, RYR3, SCNN1G, ATP13A2	73	210	16792	5.4768427919112845	0.9966559448313067	0.9966559448313067	16.478209039122007
GOTERM_BP_DIRECT	GO:0030241~skeletal muscle myosin thick filament assembly	2	2.5	0.012808952051848666	MYH11, TTN	73	3	16792	153.35159817351598	0.9969370310986524	0.9446559045484741	16.70951938107369
UP_KEYWORDS	Motor protein	4	5.0	0.015191328526215145	DNAH10, MYO1B, MYH11, DNAH6	80	135	20581	7.622592592592593	0.9383349271245593	0.5016782852809264	17.213293469827352
UP_KEYWORDS	Polymorphism	57	71.25	0.015626630116794146	GPR83, CAST, ACOX1, CLSPN, BTRC, TTN, GLI1, ARHGAP21, VEPH1, DAB2, OR4S2, OR4C11, PRIM2, SRRM1, CCAR1, VASN, PCDHB9, ZNF548, LAD1, SCUBE3, SECISBP2, SKP2, DHRS9, SPEN, MARK4, RTTN, DCAF4, TRDN, UHRF1, GABRR1, RYR3, HIPK2, UGGT2, ADAMTS2, DNAH10, ITGAM, PRRG3, WDR53, SCNN1G, MC3R, STK38L, NIN, MYO1B, RBM20, ATP13A2, PCDH19, CSPP1, SYNE1, KRT77, SNED1, MYH11, ABCC2, NFIC, FOXI1, TCP11L2, SMC1B, VPS…	80	12043	20581	1.217633687619364	0.9431024137084746	0.43633798527490675	17.663729765178104
GOTERM_BP_DIRECT	GO:0051726~regulation of cell cycle	4	5.0	0.016195141243627406	BTRC, HIPK2, PUM1, SKP2	73	124	16792	7.42023862129916	0.9993451762385769	0.9131623337400111	20.671058438683676
UP_KEYWORDS	Coiled coil	20	25.0	0.01927028119340694	CLSPN, DNAH10, NIN, SPEN, TTN, DNAH6, TRDN, CSPP1, CORO1C, SYNE1, DAB2, UHRF1, KRT77, RYR3, MYH11, SRRM1, POTEA, ABCC2, SMC1B, CCAR1	80	3036	20581	1.6947463768115942	0.9710279571711438	0.44580425578209126	21.34668543554823
UP_KEYWORDS	Calmodulin-binding	4	5.0	0.020758133631183288	MYO1B, RYR3, MYH11, TTN	80	152	20581	6.770065789473684	0.9780226624095365	0.4203854258845946	22.806567452401083
UP_KEYWORDS	Actin-binding	5	6.25	0.021197657539756522	CORO1C, SYNE1, MYO1B, MYH11, STK38L	80	274	20581	4.694571167883212	0.9797469700229874	0.38579796548408574	23.233039400663248
UP_SEQ_FEATURE	compositionally biased region:Poly-Ala	6	7.5	0.021606655608852672	HIPK2, BTBD7, RBM14, ZIC1, ADAMTS2, CCAR1	80	404	20063	3.724566831683168	0.999999986030866	0.997591630269141	28.595814952118527
UP_SEQ_FEATURE	sequence variant	59	73.75	0.022180599690485456	GPR83, CAST, ACOX1, CLSPN, BTRC, TTN, GLI1, ARHGAP21, VEPH1, DAB2, OR4S2, OR4C11, PRIM2, SRRM1, CCAR1, VASN, PCDHB9, ZNF548, LAD1, SCUBE3, SECISBP2, SKP2, DHRS9, SPEN, MARK4, RTTN, DCAF4, TRDN, UHRF1, GABRR1, RYR3, HIPK2, UGGT2, ADAMTS2, TNFRSF6B, DNAH10, ITGAM, PRRG3, WDR53, SCNN1G, MC3R, STK38L, OR9G9, NIN, MYO1B, RBM20, ATP13A2, PCDH19, CSPP1, SYNE1, KRT77, SNED1, MYH11, ABCC2, NFIC, FOXI1, TC…	80	12443	20063	1.1891394760106084	0.9999999914066628	0.9903719028597052	29.238963799648044
UP_SEQ_FEATURE	repeat:WD 2	5	6.25	0.024110097902799454	CORO1C, DCAF4, WDR53, BTRC, TTN	80	278	20063	4.51056654676259	0.9999999983255105	0.9824298086996867	31.36161945707199
UP_SEQ_FEATURE	repeat:WD 1	5	6.25	0.024110097902799454	CORO1C, DCAF4, WDR53, BTRC, TTN	80	278	20063	4.51056654676259	0.9999999983255105	0.9824298086996867	31.36161945707199
UP_SEQ_FEATURE	domain:SPR	2	2.5	0.027243732326909666	SPRED2, SPRY4	80	7	20063	71.65357142857144	0.9999999998832267	0.9778916053980906	34.682521139238574
UP_SEQ_FEATURE	compositionally biased region:Ala-rich	4	5.0	0.029133900887214063	PUM1, SRRM1, RBM14, TTN	80	169	20063	5.935798816568048	0.9999999999766691	0.9697215977110959	36.61235382363922
INTERPRO	IPR007875:Sprouty	2	2.5	0.029423739568655863	SPRED2, SPRY4	80	7	18559	66.28214285714286	0.999049588134247	0.999049588134247	31.86490253847757
UP_KEYWORDS	Cytoskeleton	10	12.5	0.029975872623177153	CORO1C, CSPP1, ARHGAP21, DNAH10, SYNE1, NIN, MARK4, STK38L, DNAH6, RTTN	80	1138	20581	2.2606546572934976	0.9960697365753133	0.4596022678799192	31.309966910421284
GOTERM_BP_DIRECT	GO:0048739~cardiac muscle fiber development	2	2.5	0.03379860348063409	MYH11, TTN	73	8	16792	57.50684931506849	0.9999998025851903	0.9789212461481053	38.59231682512703
UP_KEYWORDS	ATP-binding	11	13.750000000000002	0.039694355336149914	DNAH10, MYO1B, HIPK2, MYH11, ABCC2, TTN, ATP13A2, MARK4, STK38L, SMC1B, DNAH6	80	1391	20581	2.0344266714593817	0.9993711809935871	0.521532365120596	39.33624218905477
UP_KEYWORDS	Activator	7	8.75	0.04146364356613697	LEO1, SPEN, ZIC1, NFIC, FOXI1, CCAR1, GLI1	80	661	20581	2.724413767019667	0.9995504651483743	0.5037440114022027	40.70116828344813
UP_SEQ_FEATURE	nucleotide phosphate-binding region:ATP	9	11.25	0.041528638912234114	TNFRSF6B, DNAH10, HIPK2, MYH11, TTN, MARK4, STK38L, SMC1B, DNAH6	80	994	20063	2.2707117706237425	0.9999999999999994	0.9875994464753564	48.00502991471212
GOTERM_MF_DIRECT	GO:0005516~calmodulin binding	4	5.0	0.0422542129705682	MYO1B, RYR3, MYH11, TTN	70	189	16881	5.103854875283447	0.9991940811865389	0.906939846467928	40.78803991505603
UP_SEQ_FEATURE	topological domain:Cytoplasmic	21	26.25	0.0441503329611271	PCDHB9, VASN, GPR83, HLA-H, OR9G9, BTNL3, ATP13A2, ITGAM, PCDH19, TRDN, PRRG3, SYNE1, GABRR1, OR4S2, LPCAT1, RYR3, OR4C11, MC3R, ABCC2, SCNN1G, OR4P4	80	3456	20063	1.5238823784722224	0.9999999999999999	0.9843020632423222	50.15527340293416
GOTERM_BP_DIRECT	GO:0010390~histone monoubiquitination	2	2.5	0.046180504810470674	UHRF1, LEO1	73	11	16792	41.823163138231635	0.9999999993969942	0.985676000735306	48.85771253483567
GOTERM_BP_DIRECT	GO:0055078~sodium ion homeostasis	2	2.5	0.046180504810470674	MC3R, SCNN1G	73	11	16792	41.823163138231635	0.9999999993969942	0.985676000735306	48.85771253483567
GOTERM_BP_DIRECT	GO:0016055~Wnt signaling pathway	4	5.0	0.04634289826893182	DAB2, BTRC, LEO1, MARK4	73	187	16792	4.920372133909604	0.9999999994413767	0.9713018983951699	48.98106468442969
UP_SEQ_FEATURE	region of interest:AAA 6	2	2.5	0.05001128785840558	DNAH10, DNAH6	80	13	20063	38.58269230769231	1.0	0.9857081896291121	54.66519989717161
UP_KEYWORDS	Calcium	8	10.0	0.05114776047475371	PCDHB9, SNED1, SCUBE3, LPCAT1, RYR3, TTN, ITGAM, PCDH19	80	877	20581	2.346750285062714	0.9999291821350553	0.5489978947877642	47.68505483359132
UP_SEQ_FEATURE	region of interest:AAA 2	2	2.5	0.05375438553039338	DNAH10, DNAH6	80	14	20063	35.82678571428572	1.0	0.9843776421610984	57.34262463409934
UP_SEQ_FEATURE	region of interest:Stalk	2	2.5	0.05375438553039338	DNAH10, DNAH6	80	14	20063	35.82678571428572	1.0	0.9843776421610984	57.34262463409934
UP_SEQ_FEATURE	region of interest:AAA 5	2	2.5	0.05375438553039338	DNAH10, DNAH6	80	14	20063	35.82678571428572	1.0	0.9843776421610984	57.34262463409934
UP_SEQ_FEATURE	region of interest:AAA 3	2	2.5	0.05375438553039338	DNAH10, DNAH6	80	14	20063	35.82678571428572	1.0	0.9843776421610984	57.34262463409934
UP_SEQ_FEATURE	region of interest:Stem	2	2.5	0.05375438553039338	DNAH10, DNAH6	80	14	20063	35.82678571428572	1.0	0.9843776421610984	57.34262463409934
UP_SEQ_FEATURE	region of interest:AAA 1	2	2.5	0.05375438553039338	DNAH10, DNAH6	80	14	20063	35.82678571428572	1.0	0.9843776421610984	57.34262463409934
UP_SEQ_FEATURE	region of interest:AAA 4	2	2.5	0.05375438553039338	DNAH10, DNAH6	80	14	20063	35.82678571428572	1.0	0.9843776421610984	57.34262463409934
INTERPRO	IPR011704:ATPase, dynein-related, AAA domain	2	2.5	0.05799236236581479	DNAH10, DNAH6	80	14	18559	33.14107142857143	0.9999990990912812	0.9990508378858889	53.58282062118842
UP_KEYWORDS	Cytoplasm	26	32.5	0.05810202726044283	DNAH10, BTRC, QTRT1, ZIC1, TTN, SPRY4, GLI1, DNAH6, ARHGAP21, DAB2, PUM1, SPRED2, STK38L, CCAR1, NACC1, NIN, IPO13, SKP2, MARK4, RTTN, CORO1C, CSPP1, SYNE1, HIPK2, RBM14, VPS25	80	4816	20581	1.3888756229235881	0.9999814346597441	0.5674323170631869	52.2248345991797
UP_KEYWORDS	Phosphoprotein	40	50.0	0.05858561426624427	CAST, CLSPN, ACOX1, INTS3, QTRT1, TTN, SPRY4, GLI1, ARHGAP21, DAB2, PRIM2, PUM1, SPRED2, LEO1, SRRM1, SCNN1G, STK38L, CCAR1, NACC1, NIN, LAD1, MYO1B, RBM20, BTBD7, SKP2, SPEN, ATP13A2, MARK4, RTTN, TRDN, CSPP1, SYNE1, UHRF1, HIPK2, MYH11, ABCC2, UGGT2, RBM14, NFIC, TCP11L2	80	8246	20581	1.2479383943730293	0.999983091263945	0.5438047110688907	52.52664320544728
INTERPRO	IPR024317:Dynein heavy chain, P-loop containing D4 domain	2	2.5	0.062005228550179245	DNAH10, DNAH6	80	15	18559	30.93166666666667	0.9999996668059101	0.993067352851292	56.0599610984998
INTERPRO	IPR016024:Armadillo-type fold	5	6.25	0.06270443369971533	VEPH1, IPO13, RYR3, PUM1, RTTN	80	351	18559	3.3046652421652425	0.9999997199477249	0.9769956600783062	56.47889705218605
GOTERM_BP_DIRECT	GO:0050907~detection of chemical stimulus involved in sensory perception	3	3.75	0.06272367022731484	OR4S2, OR4C11, OR4P4	73	95	16792	7.264023071377072	0.9999999999997663	0.98431405626737	60.096215123703345
GOTERM_CC_DIRECT	GO:0005654~nucleoplasm	18	22.5	0.06420977825135185	CLSPN, ACOX1, BTRC, SECISBP2, SKP2, SPEN, INTS3, ZIC1, GLI1, SYNE1, PRIM2, HIPK2, SRRM1, LEO1, RBM14, SMC1B, CCAR1, VPS25	77	2784	18224	1.5302283922973576	0.99997206147649	0.99997206147649	55.04978541699583
GOTERM_CC_DIRECT	GO:0005859~muscle myosin complex	2	2.5	0.06470408166056102	MYH11, TTN	77	16	18224	29.584415584415588	0.9999742991093495	0.994930395414777	55.33503725635265
UP_SEQ_FEATURE	metal ion-binding site:Iron-sulfur (4Fe-4S)	2	2.5	0.06489652762915923	TNFRSF6B, PRIM2	80	17	20063	29.504411764705885	1.0	0.9902429797006076	64.46359597306633
GOTERM_CC_DIRECT	GO:0005730~nucleolus	8	10.0	0.0659933449713706	ACOX1, DAB2, NIN, SKP2, LEO1, RBM14, NFIC, VPS25	77	857	18224	2.2093379199563565	0.9999793321467083	0.9725569870828856	56.07125030428879
INTERPRO	IPR024743:Dynein heavy chain, coiled coil stalk	2	2.5	0.06600121576418445	DNAH10, DNAH6	80	16	18559	28.9984375	0.9999998767773784	0.9584913997047072	58.40502757184587
INTERPRO	IPR004273:Dynein heavy chain domain	2	2.5	0.06600121576418445	DNAH10, DNAH6	80	16	18559	28.9984375	0.9999998767773784	0.9584913997047072	58.40502757184587
INTERPRO	IPR026983:Dynein heavy chain	2	2.5	0.06600121576418445	DNAH10, DNAH6	80	16	18559	28.9984375	0.9999998767773784	0.9584913997047072	58.40502757184587
INTERPRO	IPR013602:Dynein heavy chain, domain-2	2	2.5	0.06600121576418445	DNAH10, DNAH6	80	16	18559	28.9984375	0.9999998767773784	0.9584913997047072	58.40502757184587
GOTERM_BP_DIRECT	GO:0000082~G1/S transition of mitotic cell cycle	3	3.75	0.07100636035689904	PRIM2, SKP2, MARK4	73	102	16792	6.765511684125705	0.9999999999999957	0.9839780612739574	64.81625982156692
UP_KEYWORDS	Transcription	15	18.75	0.07142735100325927	ZNF548, NACC1, SPEN, ZIC1, ZNF618, GLI1, UHRF1, HIPK2, PRIM2, LEO1, RBM14, NFIC, FOXI1, CCAR1, VPS25	80	2398	20581	1.6092316513761467	0.9999986116738273	0.5930889964385262	59.92797483469688
UP_SEQ_FEATURE	topological domain:Extracellular	17	21.25	0.07504857100346246	VASN, GPR83, PCDHB9, HLA-H, OR9G9, BTNL3, ATP13A2, ITGAM, PCDH19, PRRG3, GABRR1, OR4S2, OR4C11, MC3R, SCNN1G, ABCC2, OR4P4	80	2787	20063	1.5297407606745606	1.0	0.9930491755944613	69.9687047678125
GOTERM_BP_DIRECT	GO:0006936~muscle contraction	3	3.75	0.07712889001310282	TRDN, MYH11, TTN	73	107	16792	6.449366278325439	0.9999999999999998	0.9817641606284233	67.96576314257291
GOTERM_BP_DIRECT	GO:0008589~regulation of smoothened signaling pathway	2	2.5	0.07843909131129224	ZIC1, GLI1	73	19	16792	24.213410237923576	0.9999999999999999	0.9744653688040567	68.60476684191788
UP_KEYWORDS	Nucleotide-binding	12	15.0	0.07918464479419982	DNAH10, NIN, MYO1B, HIPK2, MYH11, ABCC2, TTN, ATP13A2, MARK4, STK38L, SMC1B, DNAH6	80	1788	20581	1.7265939597315436	0.9999996984185568	0.6087423983466467	63.868850612938566
UP_SEQ_FEATURE	repeat:WD 4	4	5.0	0.07950634129645198	CORO1C, WDR53, BTRC, TTN	80	255	20063	3.933921568627451	1.0	0.9925511818349162	72.12452987435776
GOTERM_BP_DIRECT	GO:0006281~DNA repair	4	5.0	0.08000647839888772	CLSPN, UHRF1, INTS3, RBM14	73	235	16792	3.9153599533663654	1.0	0.9667524136641288	69.35363477113408
GOTERM_MF_DIRECT	GO:0005524~ATP binding	11	13.750000000000002	0.08158437167298285	DNAH10, MYO1B, HIPK2, MYH11, ABCC2, TTN, ATP13A2, MARK4, STK38L, SMC1B, DNAH6	70	1495	16881	1.7744003822264691	0.9999992029624524	0.9701207497784651	64.40749310028617
UP_SEQ_FEATURE	mutagenesis site	14	17.5	0.0859856968424751	TNFRSF6B, CLSPN, TTN, ARHGAP21, DAB2, UHRF1, SYNE1, HIPK2, PUM1, SRRM1, ABCC2, RBM14, STK38L, VPS25	80	2191	20063	1.602476038338658	1.0	0.9930079398587148	75.00124305905715
UP_SEQ_FEATURE	repeat:WD 3	4	5.0	0.08990173658070175	CORO1C, WDR53, BTRC, TTN	80	269	20063	3.729182156133829	1.0	0.9923648287215221	76.60269938122374
UP_KEYWORDS	Microtubule	4	5.0	0.09294506099016112	CSPP1, DNAH10, NIN, DNAH6	80	280	20581	3.6751785714285714	0.9999999805323367	0.6480911206897775	69.99527623034464
UP_KEYWORDS	WD repeat	4	5.0	0.09369987735209571	CORO1C, DCAF4, WDR53, BTRC	80	281	20581	3.662099644128114	0.9999999832694177	0.6301949509515441	70.30194655096574
UP_SEQ_FEATURE	glycosylation site:N-linked (GlcNAc...)	23	28.749999999999996	0.0938994647833756	PCDHB9, GPR83, TNFRSF6B, VASN, HLA-H, DNAH10, OR9G9, SCUBE3, ITGAM, PCDH19, TRDN, GABRR1, IL17B, SNED1, OR4S2, RYR3, OR4C11, MC3R, ABCC2, SCNN1G, UGGT2, ADAMTS2, OR4P4	80	4234	20063	1.3623317194142655	1.0	0.9917919850250964	78.13822520226235
UP_KEYWORDS	Acetylation	19	23.75	0.09691963112823265	CAST, CLSPN, ACOX1, SKP2, INTS3, QTRT1, ZNF618, SPRY4, RTTN, GLI1, CORO1C, UHRF1, DAB2, PUM1, SRRM1, LEO1, RBM14, NFIC, STK38L	80	3424	20581	1.4275664427570094	0.9999999912460289	0.6233781328588224	71.57800893625183
GOTERM_BP_DIRECT	GO:0030511~positive regulation of transforming growth factor beta receptor signaling pathway	2	2.5	0.0980518479589885	DAB2, HIPK2	73	24	16792	19.168949771689498	1.0	0.9789600908585594	76.8599390953496
Functional Annotation Table
ID	Gene Name	Species	BBID	BIOCARTA	COG_ONTOLOGY	GOTERM_BP_DIRECT	GOTERM_CC_DIRECT	GOTERM_MF_DIRECT	INTERPRO	KEGG_PATHWAY	OMIM_DISEASE	PIR_SUPERFAMILY	SMART	UP_KEYWORDS	UP_SEQ_FEATURE
ADAMTS2	ADAM metallopeptidase with thrombospondin type 1 motif 2(ADAMTS2)	Homo sapiens				GO:0007283~spermatogenesis,GO:0016485~protein processing,GO:0030199~collagen fibril organization,GO:0030324~lung development,GO:0030574~collagen catabolic process,GO:0043588~skin development,	GO:0005576~extracellular region,GO:0005578~proteinaceous extracellular matrix,	GO:0004222~metalloendopeptidase activity,GO:0008237~metallopeptidase activity,GO:0008270~zinc ion binding,	IPR000884:Thrombospondin, type 1 repeat,IPR001590:Peptidase M12B, ADAM/reprolysin,IPR002870:Peptidase M12B, propeptide,IPR010294:ADAM-TS Spacer 1,IPR010909:PLAC,IPR013273:Peptidase M12B, ADAM-TS,IPR013275:Peptidase M12B, ADAM-TS2,IPR024079:Metallopeptidase, catalytic domain,		225410~Ehlers-Danlos syndrome, type VIIC,		SM00209:TSP1,	Alternative splicing,Collagen degradation,Complete proteome,Disulfide bond,Ehlers-Danlos syndrome,Extracellular matrix,Glycoprotein,Hydrolase,Metal-binding,Metalloprotease,Polymorphism,Protease,Proteomics identification,Reference proteome,Repeat,Secreted,Signal,Zinc,Zymogen,	chain:A disintegrin and metalloproteinase with thrombospondin motifs 2,compositionally biased region:Cys-rich,compositionally biased region:Poly-Ala,compositionally biased region:Poly-Glu,disulfide bond,domain:Disintegrin,domain:Peptidase M12B,domain:PLAC,domain:TSP type-1 1,domain:TSP type-1 2,domain:TSP type-1 3,domain:TSP type-1 4,glycosylation site:N-linked (GlcNAc...),metal ion-binding site:…
ABCC2	ATP binding cassette subfamily C member 2(ABCC2)	Homo sapiens		h_nuclearRsPathway:Nuclear Receptors in Lipid Metabolism and Toxicity,		GO:0006810~transport,GO:0006855~drug transmembrane transport,GO:0006979~response to oxidative stress,GO:0009408~response to heat,GO:0015723~bilirubin transport,GO:0015732~prostaglandin transport,GO:0030644~cellular chloride ion homeostasis,GO:0031427~response to methotrexate,GO:0043627~response to estrogen,GO:0046685~response to arsenic-containing substance,GO:0048545~response to steroid hormone,…	GO:0005886~plasma membrane,GO:0005887~integral component of plasma membrane,GO:0009986~cell surface,GO:0016324~apical plasma membrane,GO:0046581~intercellular canaliculus,	GO:0005515~protein binding,GO:0005524~ATP binding,GO:0008514~organic anion transmembrane transporter activity,GO:0015127~bilirubin transmembrane transporter activity,GO:0019904~protein domain specific binding,GO:0042626~ATPase activity, coupled to transmembrane movement of substances,GO:0043225~anion transmembrane-transporting ATPase activity,	IPR003439:ABC transporter-like,IPR003593:AAA+ ATPase domain,IPR005292:Multi drug resistance-associated protein,IPR011527:ABC transporter, transmembrane domain, type 1,IPR017871:ABC transporter, conserved site,IPR027417:P-loop containing nucleoside triphosphate hydrolase,	hsa02010:ABC transporters,hsa04976:Bile secretion,	237500~Dubin-Johnson syndrome,		SM00382:AAA,	ATP-binding,Cell membrane,Coiled coil,Complete proteome,Disease mutation,Glycoprotein,Membrane,Nucleotide-binding,Phosphoprotein,Polymorphism,Proteomics identification,Reference proteome,Repeat,Transmembrane,Transmembrane helix,Transport,	chain:Canalicular multispecific organic anion transporter 1,domain:ABC transmembrane type-1 1,domain:ABC transmembrane type-1 2,domain:ABC transporter 1,domain:ABC transporter 2,glycosylation site:N-linked (GlcNAc...),modified residue,mutagenesis site,nucleotide phosphate-binding region:ATP 1,nucleotide phosphate-binding region:ATP 2,sequence conflict,sequence variant,topological domain:Cytoplasm…
ATP13A2	ATPase 13A2(ATP13A2)	Homo sapiens				GO:0006812~cation transport,GO:0006874~cellular calcium ion homeostasis,GO:0006879~cellular iron ion homeostasis,GO:0006882~cellular zinc ion homeostasis,GO:0010821~regulation of mitochondrion organization,GO:0016241~regulation of macroautophagy,GO:0016243~regulation of autophagosome size,GO:0030003~cellular cation homeostasis,GO:0033157~regulation of intracellular protein transport,GO:0034220~io…	GO:0005764~lysosome,GO:0005765~lysosomal membrane,GO:0005770~late endosome,GO:0005771~multivesicular body,GO:0005776~autophagosome,GO:0005887~integral component of plasma membrane,GO:0012506~vesicle membrane,GO:0016021~integral component of membrane,GO:0030133~transport vesicle,GO:0031982~vesicle,GO:0032585~multivesicular body membrane,GO:0043005~neuron projection,GO:0043025~neuronal cell body,GO…	GO:0000166~nucleotide binding,GO:0005515~protein binding,GO:0005524~ATP binding,GO:0008270~zinc ion binding,GO:0016887~ATPase activity,GO:0019829~cation-transporting ATPase activity,GO:0030145~manganese ion binding,GO:0046872~metal ion binding,GO:0070300~phosphatidic acid binding,GO:0080025~phosphatidylinositol-3,5-bisphosphate binding,GO:1903135~cupric ion binding,	IPR001757:Cation-transporting P-type ATPase,IPR006544:Cation-transporting P-type ATPase, subfamily V,IPR008250:P-type ATPase, A domain,IPR018303:P-type ATPase, phosphorylation site,IPR023214:HAD-like domain,IPR023299:P-type ATPase, cytoplasmic domain N,		606693~Ceroid lipofuscinosis, neuronal, 12,606693~Kufor-Rakeb syndrome,			Alternative splicing,ATP-binding,Complete proteome,Disease mutation,Hydrolase,Lysosome,Magnesium,Membrane,Metal-binding,Neurodegeneration,Neuronal ceroid lipofuscinosis,Nucleotide-binding,Parkinsonism,Phosphoprotein,Polymorphism,Proteomics identification,Reference proteome,Transmembrane,Transmembrane helix,	active site:4-aspartylphosphate intermediate,chain:Probable cation-transporting ATPase 13A2,metal ion-binding site:Magnesium,sequence conflict,sequence variant,splice variant,topological domain:Cytoplasmic,topological domain:Extracellular,transmembrane region,
BTBD7	BTB domain containing 7(BTBD7)	Homo sapiens				GO:0007275~multicellular organism development,GO:0060693~regulation of branching involved in salivary gland morphogenesis,	GO:0005634~nucleus,		IPR000210:BTB/POZ-like,IPR011333:BTB/POZ fold,IPR011705:BTB/Kelch-associated,				SM00225:BTB,SM00875:SM00875,	Alternative splicing,Complete proteome,Developmental protein,Lipoprotein,Myristate,Nucleus,Phosphoprotein,Proteomics identification,Reference proteome,Repeat,	chain:BTB/POZ domain-containing protein 7,compositionally biased region:Poly-Ala,compositionally biased region:Pro-rich,domain:BTB 1,domain:BTB 2,modified residue,sequence conflict,splice variant,
DAB2	DAB2, clathrin adaptor protein(DAB2)	Homo sapiens				GO:0001934~positive regulation of protein phosphorylation,GO:0006898~receptor-mediated endocytosis,GO:0006915~apoptotic process,GO:0007229~integrin-mediated signaling pathway,GO:0007275~multicellular organism development,GO:0008283~cell proliferation,GO:0010718~positive regulation of epithelial to mesenchymal transition,GO:0010862~positive regulation of pathway-restricted SMAD protein phosphoryla…	GO:0005730~nucleolus,GO:0005765~lysosomal membrane,GO:0005886~plasma membrane,GO:0005905~clathrin-coated pit,GO:0005925~focal adhesion,GO:0030136~clathrin-coated vesicle,GO:0030665~clathrin-coated vesicle membrane,GO:0043231~intracellular membrane-bounded organelle,GO:0070022~transforming growth factor beta receptor homodimeric complex,GO:0070062~extracellular exosome,	GO:0005515~protein binding,GO:0008022~protein C-terminus binding,GO:0035615~clathrin adaptor activity,GO:0038024~cargo receptor activity,GO:0046332~SMAD binding,	IPR006020:Phosphotyrosine interaction domain,IPR011993:Pleckstrin homology-like domain,	hsa04144:Endocytosis,			SM00462:PTB,	3D-structure,Acetylation,Alternative splicing,Apoptosis,Coated pit,Coiled coil,Complete proteome,Cytoplasm,Cytoplasmic vesicle,Developmental protein,Differentiation,Endocytosis,Membrane,Phosphoprotein,Polymorphism,Protein transport,Proteomics identification,Reference proteome,Transport,Tumor suppressor,Wnt signaling pathway,	chain:Disabled homolog 2,domain:PID,modified residue,mutagenesis site,region of interest:Required for interaction with MYO6,sequence conflict,sequence variant,splice variant,
DCAF4	DDB1 and CUL4 associated factor 4(DCAF4)	Homo sapiens				GO:0016567~protein ubiquitination,	GO:0080008~Cul4-RING E3 ubiquitin ligase complex,		IPR001680:WD40 repeat,IPR015943:WD40/YVTN repeat-like-containing domain,IPR017986:WD40-repeat-containing domain,				SM00320:WD40,	3D-structure,Alternative splicing,Complete proteome,Polymorphism,Proteomics identification,Reference proteome,Repeat,Ubl conjugation pathway,WD repeat,	chain:DDB1- and CUL4-associated factor 4,repeat:WD 1,repeat:WD 2,sequence conflict,sequence variant,splice variant,
DSCR3	DSCR3 arrestin fold containing(DSCR3)	Homo sapiens				GO:0006886~intracellular protein transport,	GO:0005634~nucleus,GO:0005768~endosome,	GO:0008565~protein transporter activity,	IPR014756:Immunoglobulin E-set,					Alternative splicing,Complete proteome,Proteomics identification,Reference proteome,	chain:Down syndrome critical region protein 3,modified residue,
GPR83	G protein-coupled receptor 83(GPR83)	Homo sapiens				GO:0007166~cell surface receptor signaling pathway,GO:0007218~neuropeptide signaling pathway,GO:0051384~response to glucocorticoid,	GO:0005886~plasma membrane,GO:0005887~integral component of plasma membrane,GO:0016021~integral component of membrane,GO:0031513~nonmotile primary cilium,	GO:0004930~G-protein coupled receptor activity,GO:0004983~neuropeptide Y receptor activity,	IPR000276:G protein-coupled receptor, rhodopsin-like,IPR000611:Neuropeptide Y receptor family,IPR017452:GPCR, rhodopsin-like, 7TM,	hsa04080:Neuroactive ligand-receptor interaction,			SM01381:SM01381,	Cell membrane,Complete proteome,Disulfide bond,G-protein coupled receptor,Glycoprotein,Membrane,Polymorphism,Receptor,Reference proteome,Signal,Transducer,Transmembrane,Transmembrane helix,	chain:Probable G-protein coupled receptor 83,disulfide bond,glycosylation site:N-linked (GlcNAc...),sequence conflict,sequence variant,signal peptide,topological domain:Cytoplasmic,topological domain:Extracellular,transmembrane region,
GLI1	GLI family zinc finger 1(GLI1)	Homo sapiens		h_shhPathway:Sonic Hedgehog (Shh) Pathway,		GO:0001649~osteoblast differentiation,GO:0006351~transcription, DNA-templated,GO:0007224~smoothened signaling pathway,GO:0007283~spermatogenesis,GO:0007418~ventral midline development,GO:0008284~positive regulation of cell proliferation,GO:0008589~regulation of smoothened signaling pathway,GO:0009611~response to wounding,GO:0009913~epidermal cell differentiation,GO:0009953~dorsal/ventral pattern …	GO:0005634~nucleus,GO:0005654~nucleoplasm,GO:0005737~cytoplasm,GO:0005829~cytosol,GO:0005930~axoneme,GO:0043231~intracellular membrane-bounded organelle,GO:0072372~primary cilium,GO:0097542~ciliary tip,GO:0097546~ciliary base,	GO:0000977~RNA polymerase II regulatory region sequence-specific DNA binding,GO:0000978~RNA polymerase II core promoter proximal region sequence-specific DNA binding,GO:0003677~DNA binding,GO:0003682~chromatin binding,GO:0003705~transcription factor activity, RNA polymerase II distal enhancer sequence-specific binding,GO:0005515~protein binding,GO:0008017~microtubule binding,GO:0043565~sequence-s…	IPR007087:Zinc finger, C2H2,IPR013087:Zinc finger C2H2-type/integrase DNA-binding domain,IPR015880:Zinc finger, C2H2-like,	hsa04024:cAMP signaling pathway,hsa04340:Hedgehog signaling pathway,hsa05200:Pathways in cancer,hsa05217:Basal cell carcinoma,			SM00355:ZnF_C2H2,	3D-structure,Acetylation,Activator,Alternative splicing,Complete proteome,Cytoplasm,Developmental protein,Differentiation,DNA-binding,Metal-binding,Nucleus,Phosphoprotein,Polymorphism,Proteomics identification,Proto-oncogene,Reference proteome,Repeat,Transcription,Transcription regulation,Zinc,Zinc-finger,	chain:Zinc finger protein GLI1,compositionally biased region:Asp/Glu-rich (acidic),helix,sequence variant,strand,turn,zinc finger region:C2H2-type 1,zinc finger region:C2H2-type 2,zinc finger region:C2H2-type 3,zinc finger region:C2H2-type 4,zinc finger region:C2H2-type 5,
LEO1	LEO1 homolog, Paf1/RNA polymerase II complex component(LEO1)	Homo sapiens				GO:0001711~endodermal cell fate commitment,GO:0006368~transcription elongation from RNA polymerase II promoter,GO:0006378~mRNA polyadenylation,GO:0010390~histone monoubiquitination,GO:0016055~Wnt signaling pathway,GO:0019827~stem cell population maintenance,GO:0031442~positive regulation of mRNA 3'-end processing,GO:0032968~positive regulation of transcription elongation from RNA polymerase II pr…	GO:0005654~nucleoplasm,GO:0005730~nucleolus,GO:0005813~centrosome,GO:0016593~Cdc73/Paf1 complex,	GO:0005515~protein binding,GO:1990269~RNA polymerase II C-terminal domain phosphoserine binding,	IPR007149:Leo1-like protein,					3D-structure,Acetylation,Activator,Alternative splicing,Complete proteome,Nucleus,Phosphoprotein,Reference proteome,Transcription,Transcription regulation,Wnt signaling pathway,	chain:RNA polymerase-associated protein LEO1,compositionally biased region:Asp-rich,modified residue,splice variant,
POTEA	POTE ankyrin domain family member A(POTEA)	Homo sapiens			General function prediction only,				IPR002110:Ankyrin repeat,IPR020683:Ankyrin repeat-containing domain,				SM00248:ANK,	Alternative splicing,ANK repeat,Coiled coil,Complete proteome,Reference proteome,Repeat,	chain:POTE ankyrin domain family member A,compositionally biased region:Cys-rich,repeat:ANK 1,repeat:ANK 2,repeat:ANK 3,repeat:ANK 4,repeat:ANK 5,splice variant,
RBM14	RNA binding motif protein 14(RBM14)	Homo sapiens				GO:0006260~DNA replication,GO:0006281~DNA repair,GO:0006310~DNA recombination,GO:0006351~transcription, DNA-templated,GO:0009725~response to hormone,GO:0016575~histone deacetylation,GO:0030520~intracellular estrogen receptor signaling pathway,GO:0042921~glucocorticoid receptor signaling pathway,GO:0045944~positive regulation of transcription from RNA polymerase II promoter,GO:0046600~negative reg…	GO:0005634~nucleus,GO:0005654~nucleoplasm,GO:0005667~transcription factor complex,GO:0005730~nucleolus,GO:0005737~cytoplasm,GO:0016592~mediator complex,GO:0030529~intracellular ribonucleoprotein complex,	GO:0000166~nucleotide binding,GO:0001104~RNA polymerase II transcription cofactor activity,GO:0003676~nucleic acid binding,GO:0003723~RNA binding,GO:0005515~protein binding,GO:0030374~ligand-dependent nuclear receptor transcription coactivator activity,GO:0030674~protein binding, bridging,GO:0044822~poly(A) RNA binding,	IPR000504:RNA recognition motif domain,IPR012677:Nucleotide-binding, alpha-beta plait,				SM00360:RRM,	3D-structure,Acetylation,Alternative splicing,Complete proteome,Cytoplasm,Isopeptide bond,Nucleus,Phosphoprotein,Reference proteome,Repeat,Repressor,RNA-binding,Transcription,Transcription regulation,Ubl conjugation,	chain:RNA-binding protein 14,chain:RNA-binding protein 4,compositionally biased region:Ala-rich,compositionally biased region:Poly-Ala,domain:RRM 1,domain:RRM 2,helix,modified residue,mutagenesis site,region of interest:Interaction with TNPO3,region of interest:TRBP-interacting domain,sequence conflict,splice variant,strand,zinc finger region:CCHC-type,
RBM20	RNA binding motif protein 20(RBM20)	Homo sapiens				GO:0006397~mRNA processing,GO:0007507~heart development,GO:0008380~RNA splicing,GO:0033120~positive regulation of RNA splicing,	GO:0005634~nucleus,	GO:0000166~nucleotide binding,GO:0003723~RNA binding,GO:0008270~zinc ion binding,	IPR000504:RNA recognition motif domain,IPR000690:Zinc finger, C2H2-type matrin,IPR003604:Zinc finger, U1-type,IPR012677:Nucleotide-binding, alpha-beta plait,		613172~Cardiomyopathy, dilated, 1DD,		SM00360:RRM,SM00451:ZnF_U1,	Cardiomyopathy,Complete proteome,Disease mutation,mRNA processing,mRNA splicing,Nucleus,Phosphoprotein,Polymorphism,Reference proteome,RNA-binding,	chain:Probable RNA-binding protein 20,compositionally biased region:Glu-rich,compositionally biased region:Pro-rich,domain:RRM,modified residue,sequence variant,
ARHGAP21	Rho GTPase activating protein 21(ARHGAP21)	Homo sapiens				GO:0007030~Golgi organization,GO:0007165~signal transduction,GO:0043547~positive regulation of GTPase activity,GO:0051683~establishment of Golgi localization,GO:0051684~maintenance of Golgi location,GO:0072384~organelle transport along microtubule,	GO:0000139~Golgi membrane,GO:0005794~Golgi apparatus,GO:0005856~cytoskeleton,GO:0030054~cell junction,GO:0030659~cytoplasmic vesicle membrane,	GO:0005096~GTPase activator activity,GO:0005515~protein binding,	IPR000198:Rho GTPase-activating protein domain,IPR001478:PDZ domain,IPR001849:Pleckstrin homology domain,IPR008936:Rho GTPase activation protein,IPR011993:Pleckstrin homology-like domain,				SM00228:PDZ,SM00233:PH,SM00324:RhoGAP,	3D-structure,Alternative splicing,Cell junction,Complete proteome,Cytoplasm,Cytoplasmic vesicle,Cytoskeleton,Golgi apparatus,GTPase activation,Isopeptide bond,Membrane,Methylation,Phosphoprotein,Polymorphism,Proteomics identification,Reference proteome,Ubl conjugation,	chain:Rho GTPase-activating protein 21,domain:PDZ,domain:PH,domain:Rho-GAP,helix,modified residue,mutagenesis site,region of interest:Interaction with ARF1 and ARF6,region of interest:Interaction with CTNNA1,sequence conflict,sequence variant,splice variant,strand,
SKP2	S-phase kinase associated protein 2(SKP2)	Homo sapiens		h_g1Pathway:Cell Cycle: G1/S Check Point ,h_p27Pathway:Regulation of p27 Phosphorylation during Cell Cycle Progression,h_skp2e2fPathway:E2F1 Destruction Pathway,		GO:0000082~G1/S transition of mitotic cell cycle,GO:0000086~G2/M transition of mitotic cell cycle,GO:0000209~protein polyubiquitination,GO:0006511~ubiquitin-dependent protein catabolic process,GO:0008283~cell proliferation,GO:0031145~anaphase-promoting complex-dependent catabolic process,GO:0033148~positive regulation of intracellular estrogen receptor signaling pathway,GO:0042981~regulation of a…	GO:0005634~nucleus,GO:0005654~nucleoplasm,GO:0005730~nucleolus,GO:0005737~cytoplasm,GO:0005829~cytosol,GO:0019005~SCF ubiquitin ligase complex,	GO:0004842~ubiquitin-protein transferase activity,GO:0005515~protein binding,GO:0016301~kinase activity,GO:0042802~identical protein binding,GO:0061630~ubiquitin protein ligase activity,	IPR001810:F-box domain, cyclin-like,IPR006553:Leucine-rich repeat, cysteine-containing subtype,	hsa04068:FoxO signaling pathway,hsa04110:Cell cycle,hsa04120:Ubiquitin mediated proteolysis,hsa05168:Herpes simplex infection,hsa05169:Epstein-Barr virus infection,hsa05200:Pathways in cancer,hsa05203:Viral carcinogenesis,hsa05222:Small cell lung cancer,			SM00256:FBOX,SM00367:LRR_CC,	3D-structure,Acetylation,Alternative splicing,Complete proteome,Cytoplasm,Direct protein sequencing,Kinase,Leucine-rich repeat,Nucleus,Phosphoprotein,Polymorphism,Proteomics identification,Reference proteome,Repeat,Transferase,Ubl conjugation,Ubl conjugation pathway,	chain:S-phase kinase-associated protein 2,domain:F-box,helix,modified residue,repeat:LRR 1,repeat:LRR 2,repeat:LRR 3,repeat:LRR 4,repeat:LRR 5,repeat:LRR 6,repeat:LRR 7,repeat:LRR 8,sequence conflict,sequence variant,splice variant,strand,
SECISBP2	SECIS binding protein 2(SECISBP2)	Homo sapiens				GO:0001514~selenocysteine incorporation,GO:0021756~striatum development,GO:0048666~neuron development,GO:2000623~negative regulation of nuclear-transcribed mRNA catabolic process, nonsense-mediated decay,	GO:0005654~nucleoplasm,GO:0005739~mitochondrion,GO:0030529~intracellular ribonucleoprotein complex,	GO:0003730~mRNA 3'-UTR binding,GO:0005515~protein binding,GO:0035368~selenocysteine insertion sequence binding,GO:0043021~ribonucleoprotein complex binding,GO:0044822~poly(A) RNA binding,	IPR004038:Ribosomal protein L7Ae/L30e/S12e/Gadd45,		609698~Thyroid hormone metabolism, abnormal,			Alternative splicing,Complete proteome,Disease mutation,Mitochondrion,Nucleus,Polymorphism,Protein biosynthesis,Proteomics identification,Reference proteome,RNA-binding,Transit peptide,	chain:Selenocysteine insertion sequence-binding protein 2,compositionally biased region:Poly-Lys,modified residue,region of interest:RNA-binding,sequence conflict,sequence variant,short sequence motif:Nuclear localization signal,
TNFRSF6B	TNF receptor superfamily member 6b(TNFRSF6B)	Homo sapiens			Transcription / DNA replication, recombination, and repair,	GO:0006954~inflammatory response,GO:0006955~immune response,GO:0007275~multicellular organism development,GO:0032496~response to lipopolysaccharide,GO:0033209~tumor necrosis factor-mediated signaling pathway,GO:0042127~regulation of cell proliferation,GO:0043066~negative regulation of apoptotic process,GO:0043410~positive regulation of MAPK cascade,GO:0097190~apoptotic signaling pathway,	GO:0005576~extracellular region,GO:0005615~extracellular space,GO:0005887~integral component of plasma membrane,	GO:0004872~receptor activity,GO:0005031~tumor necrosis factor-activated receptor activity,GO:0005515~protein binding,	IPR001368:TNFR/NGFR cysteine-rich region,	hsa04060:Cytokine-cytokine receptor interaction,			SM00208:TNFR,	3D-structure,Apoptosis,Complete proteome,Direct protein sequencing,Disulfide bond,Glycoprotein,Receptor,Reference proteome,Repeat,Secreted,Signal,	chain:Regulator of telomere elongation helicase 1,chain:Tumor necrosis factor receptor superfamily member 6B,disulfide bond,domain:Helicase ATP-binding,glycosylation site:N-linked (GlcNAc...),metal ion-binding site:Iron-sulfur (4Fe-4S),mutagenesis site,nucleotide phosphate-binding region:ATP,repeat:TNFR-Cys 1,repeat:TNFR-Cys 2,repeat:TNFR-Cys 3,repeat:TNFR-Cys 4,sequence conflict,sequence variant…
UGGT2	UDP-glucose glycoprotein glucosyltransferase 2(UGGT2)	Homo sapiens				GO:0006486~protein glycosylation,GO:0018279~protein N-linked glycosylation via asparagine,GO:0030968~endoplasmic reticulum unfolded protein response,GO:0051084~'de novo' posttranslational protein folding,GO:0071712~ER-associated misfolded protein catabolic process,GO:0097359~UDP-glucosylation,GO:1904380~endoplasmic reticulum mannose trimming,	GO:0005783~endoplasmic reticulum,GO:0005788~endoplasmic reticulum lumen,GO:0005793~endoplasmic reticulum-Golgi intermediate compartment,GO:0044322~endoplasmic reticulum quality control compartment,	GO:0003980~UDP-glucose:glycoprotein glucosyltransferase activity,GO:0005515~protein binding,GO:0051082~unfolded protein binding,	IPR002495:Glycosyl transferase, family 8,IPR009448:UDP-glucose:Glycoprotein Glucosyltransferase,	hsa04141:Protein processing in endoplasmic reticulum,				Alternative splicing,Complete proteome,Endoplasmic reticulum,Glycoprotein,Glycosyltransferase,Phosphoprotein,Polymorphism,Proteomics identification,Reference proteome,Signal,Transferase,	chain:UDP-glucose:glycoprotein glucosyltransferase 2,glycosylation site:N-linked (GlcNAc...),modified residue,region of interest:Glucosyltransferase,sequence variant,short sequence motif:Prevents secretion from ER,signal peptide,
WDR53	WD repeat domain 53(WDR53)	Homo sapiens							IPR001680:WD40 repeat,IPR015943:WD40/YVTN repeat-like-containing domain,IPR017986:WD40-repeat-containing domain,IPR019775:WD40 repeat, conserved site,IPR024977:Anaphase-promoting complex subunit 4, WD40 domain,				SM00320:WD40,	Complete proteome,Polymorphism,Proteomics identification,Reference proteome,Repeat,WD repeat,	chain:WD repeat-containing protein 53,repeat:WD 1,repeat:WD 2,repeat:WD 3,repeat:WD 4,repeat:WD 5,sequence variant,
ZIC1	Zic family member 1(ZIC1)	Homo sapiens			Transcription / Cell division and chromosome partitioning,	GO:0006366~transcription from RNA polymerase II promoter,GO:0007389~pattern specification process,GO:0007420~brain development,GO:0007628~adult walking behavior,GO:0008589~regulation of smoothened signaling pathway,GO:0021510~spinal cord development,GO:0030154~cell differentiation,GO:0042307~positive regulation of protein import into nucleus,GO:0042472~inner ear morphogenesis,GO:0045893~positive …	GO:0005634~nucleus,GO:0005654~nucleoplasm,GO:0005737~cytoplasm,	GO:0000978~RNA polymerase II core promoter proximal region sequence-specific DNA binding,GO:0001077~transcriptional activator activity, RNA polymerase II core promoter proximal region sequence-specific binding,GO:0003676~nucleic acid binding,GO:0003700~transcription factor activity, sequence-specific DNA binding,GO:0046872~metal ion binding,	IPR007087:Zinc finger, C2H2,IPR013087:Zinc finger C2H2-type/integrase DNA-binding domain,IPR015880:Zinc finger, C2H2-like,		616602~Craniosynostosis 6,		SM00355:ZnF_C2H2,	Activator,Complete proteome,Craniosynostosis,Cytoplasm,Developmental protein,Differentiation,Disease mutation,DNA-binding,Metal-binding,Neurogenesis,Nucleus,Reference proteome,Repeat,Transcription,Transcription regulation,Zinc,Zinc-finger,	chain:Zinc finger protein ZIC 1,compositionally biased region:Poly-Ala,compositionally biased region:Poly-His,compositionally biased region:Ser-rich,sequence conflict,zinc finger region:C2H2-type 1; atypical,zinc finger region:C2H2-type 2; atypical,zinc finger region:C2H2-type 3,zinc finger region:C2H2-type 4,zinc finger region:C2H2-type 5,
ACOX1	acyl-CoA oxidase 1(ACOX1)	Homo sapiens		h_PparaPathway:Mechanism of Gene Regulation by Peroxisome Proliferators via PPARa(alpha),		GO:0000038~very long-chain fatty acid metabolic process,GO:0006091~generation of precursor metabolites and energy,GO:0006629~lipid metabolic process,GO:0006635~fatty acid beta-oxidation,GO:0006693~prostaglandin metabolic process,GO:0007283~spermatogenesis,GO:0016559~peroxisome fission,GO:0019395~fatty acid oxidation,GO:0033539~fatty acid beta-oxidation using acyl-CoA dehydrogenase,GO:0033540~fatt…	GO:0005634~nucleus,GO:0005654~nucleoplasm,GO:0005730~nucleolus,GO:0005739~mitochondrion,GO:0005777~peroxisome,GO:0005778~peroxisomal membrane,GO:0005782~peroxisomal matrix,GO:0005886~plasma membrane,GO:0016020~membrane,GO:0043231~intracellular membrane-bounded organelle,	GO:0000062~fatty-acyl-CoA binding,GO:0003995~acyl-CoA dehydrogenase activity,GO:0003997~acyl-CoA oxidase activity,GO:0005102~receptor binding,GO:0009055~electron carrier activity,GO:0016401~palmitoyl-CoA oxidase activity,GO:0016627~oxidoreductase activity, acting on the CH-CH group of donors,GO:0030165~PDZ domain binding,GO:0047485~protein N-terminus binding,GO:0050660~flavin adenine dinucleotide…	IPR002655:Acyl-CoA oxidase, C-terminal,IPR006091:Acyl-CoA oxidase/dehydrogenase, central domain,IPR009075:Acyl-CoA dehydrogenase/oxidase C-terminal,IPR009100:Acyl-CoA dehydrogenase/oxidase,IPR012258:Acyl-CoA oxidase,IPR013786:Acyl-CoA dehydrogenase/oxidase, N-terminal,	hsa00071:Fatty acid degradation,hsa00592:alpha-Linolenic acid metabolism,hsa01040:Biosynthesis of unsaturated fatty acids,hsa01100:Metabolic pathways,hsa01212:Fatty acid metabolism,hsa03320:PPAR signaling pathway,hsa04024:cAMP signaling pathway,hsa04146:Peroxisome,	264470~Peroxisomal acyl-CoA oxidase deficiency,	PIRSF000168:acyl-CoA oxidase,		Acetylation,Alternative splicing,Complete proteome,Disease mutation,FAD,Fatty acid metabolism,Flavoprotein,Lipid metabolism,Oxidoreductase,Peroxisome,Phosphoprotein,Polymorphism,Proteomics identification,Reference proteome,	active site:Proton acceptor,binding site:FAD,binding site:FAD; via amide nitrogen,chain:Peroxisomal acyl-coenzyme A oxidase 1,modified residue,sequence conflict,sequence variant,short sequence motif:Microbody targeting signal,splice variant,
BTRC	beta-transducin repeat containing E3 ubiquitin protein ligase(BTRC)	Homo sapiens		h_ps1Pathway:Presenilin action in Notch and Wnt signaling,h_wntPathway:WNT Signaling Pathway,		GO:0000086~G2/M transition of mitotic cell cycle,GO:0000209~protein polyubiquitination,GO:0002223~stimulatory C-type lectin receptor signaling pathway,GO:0006470~protein dephosphorylation,GO:0006511~ubiquitin-dependent protein catabolic process,GO:0007165~signal transduction,GO:0016032~viral process,GO:0016055~Wnt signaling pathway,GO:0016567~protein ubiquitination,GO:0030163~protein catabolic pr…	GO:0005634~nucleus,GO:0005654~nucleoplasm,GO:0005737~cytoplasm,GO:0005829~cytosol,GO:0019005~SCF ubiquitin ligase complex,	GO:0004842~ubiquitin-protein transferase activity,GO:0005515~protein binding,GO:0008013~beta-catenin binding,GO:0016874~ligase activity,GO:0045309~protein phosphorylated amino acid binding,GO:0046983~protein dimerization activity,GO:0061630~ubiquitin protein ligase activity,	IPR001680:WD40 repeat,IPR001810:F-box domain, cyclin-like,IPR015943:WD40/YVTN repeat-like-containing domain,IPR017986:WD40-repeat-containing domain,IPR019775:WD40 repeat, conserved site,IPR020472:G-protein beta WD-40 repeat,IPR021977:D domain of beta-TrCP,	hsa04114:Oocyte meiosis,hsa04120:Ubiquitin mediated proteolysis,hsa04310:Wnt signaling pathway,hsa04340:Hedgehog signaling pathway,hsa04390:Hippo signaling pathway,hsa04710:Circadian rhythm,hsa05131:Shigellosis,			SM00256:FBOX,SM00320:WD40,SM01028:SM01028,	3D-structure,Alternative splicing,Biological rhythms,Complete proteome,Cytoplasm,Host-virus interaction,Ligase,Nucleus,Polymorphism,Proteomics identification,Reference proteome,Repeat,Ubl conjugation pathway,WD repeat,Wnt signaling pathway,	chain:F-box/WD repeat-containing protein 1A,domain:F-box,helix,repeat:WD 1,repeat:WD 2,repeat:WD 3,repeat:WD 4,repeat:WD 5,repeat:WD 6,repeat:WD 7,sequence variant,splice variant,strand,turn,
BTNL3	butyrophilin like 3(BTNL3)	Homo sapiens					GO:0016021~integral component of membrane,		IPR001870:B30.2/SPRY domain,IPR003599:Immunoglobulin subtype,IPR003877:SPla/RYanodine receptor SPRY,IPR003879:Butyrophylin-like,IPR006574:SPRY-associated,IPR007110:Immunoglobulin-like domain,IPR013106:Immunoglobulin V-set,IPR013320:Concanavalin A-like lectin/glucanase, subgroup,IPR013783:Immunoglobulin-like fold,				SM00406:IGv,SM00409:IG,SM00449:SPRY,SM00589:PRY,	Alternative splicing,Complete proteome,Immunoglobulin domain,Membrane,Reference proteome,Signal,Transmembrane,Transmembrane helix,	chain:Butyrophilin-like protein 3,domain:B30.2/SPRY,domain:Ig-like V-type,sequence conflict,signal peptide,splice variant,topological domain:Cytoplasmic,topological domain:Extracellular,transmembrane region,
CAST	calpastatin(CAST)	Homo sapiens				GO:0010951~negative regulation of endopeptidase activity,GO:0098609~cell-cell adhesion,GO:2000675~negative regulation of type B pancreatic cell apoptotic process,	GO:0005737~cytoplasm,GO:0005783~endoplasmic reticulum,GO:0005829~cytosol,GO:0005913~cell-cell adherens junction,GO:0016020~membrane,	GO:0004866~endopeptidase inhibitor activity,GO:0004869~cysteine-type endopeptidase inhibitor activity,GO:0005515~protein binding,GO:0010859~calcium-dependent cysteine-type endopeptidase inhibitor activity,GO:0044822~poly(A) RNA binding,GO:0098641~cadherin binding involved in cell-cell adhesion,	IPR001259:Proteinase inhibitor I27, calpastatin,IPR026998:Calpastatin,		616295~Peeling skin with leukonychia, acral punctate keratoses, cheilitis, and knuckle pads,			Acetylation,Alternative splicing,Complete proteome,Isopeptide bond,Palmoplantar keratoderma,Phosphoprotein,Polymorphism,Protease inhibitor,Proteomics identification,Reference proteome,Repeat,Thiol protease inhibitor,Ubl conjugation,	chain:Calpastatin,modified residue,repeat:Inhibitory domain 1,repeat:Inhibitory domain 2,repeat:Inhibitory domain 3,repeat:Inhibitory domain 4,sequence conflict,sequence variant,splice variant,
CCAR1	cell division cycle and apoptosis regulator 1(CCAR1)	Homo sapiens				GO:0000398~mRNA splicing, via spliceosome,GO:0006351~transcription, DNA-templated,GO:0006355~regulation of transcription, DNA-templated,GO:0006915~apoptotic process,GO:0007049~cell cycle,GO:0008284~positive regulation of cell proliferation,GO:0030335~positive regulation of cell migration,GO:1903507~negative regulation of nucleic acid-templated transcription,	GO:0005654~nucleoplasm,GO:0048471~perinuclear region of cytoplasm,	GO:0001047~core promoter binding,GO:0003713~transcription coactivator activity,GO:0003714~transcription corepressor activity,GO:0005515~protein binding,GO:0030374~ligand-dependent nuclear receptor transcription coactivator activity,GO:0044822~poly(A) RNA binding,	IPR003034:SAP domain,IPR011992:EF-hand-like domain,IPR012340:Nucleic acid-binding, OB-fold,IPR025223:S1-like RNA binding domain,IPR025224:DBC1/CARP1,IPR025954:DBC1/CARP1 catalytically inactive NUDIX hydrolase domain,				SM00513:SAP,SM01122:SM01122,	Activator,Alternative splicing,Apoptosis,Cell cycle,Coiled coil,Complete proteome,Cytoplasm,Isopeptide bond,Phosphoprotein,Polymorphism,Proteomics identification,Reference proteome,Repressor,Transcription,Transcription regulation,Ubl conjugation,	chain:Cell division cycle and apoptosis regulator protein 1,compositionally biased region:Arg-rich,compositionally biased region:Glu-rich,compositionally biased region:Poly-Ala,cross-link:Glycyl lysine isopeptide (Lys-Gly) (interchain with G-Cter in ubiquitin),domain:SAP,modified residue,sequence conflict,sequence variant,splice variant,
CSPP1	centrosome and spindle pole associated protein 1(CSPP1)	Homo sapiens				GO:0032467~positive regulation of cytokinesis,GO:0051781~positive regulation of cell division,	GO:0000922~spindle pole,GO:0005737~cytoplasm,GO:0005813~centrosome,GO:0005815~microtubule organizing center,GO:0005819~spindle,GO:0005874~microtubule,		IPR026708:Centrosome and spindle pole associated protein 1,		615636~Joubert syndrome 21,			Alternative splicing,Ciliopathy,Coiled coil,Complete proteome,Cytoplasm,Cytoskeleton,Joubert syndrome,Microtubule,Phosphoprotein,Polymorphism,Proteomics identification,Reference proteome,	chain:Centrosome and spindle pole-associated protein 1,compositionally biased region:Pro-rich,modified residue,sequence conflict,sequence variant,splice variant,
CLSPN	claspin(CLSPN)	Homo sapiens				GO:0000077~DNA damage checkpoint,GO:0006260~DNA replication,GO:0006281~DNA repair,GO:0006921~cellular component disassembly involved in execution phase of apoptosis,GO:0018105~peptidyl-serine phosphorylation,GO:0031572~G2 DNA damage checkpoint,GO:0032147~activation of protein kinase activity,GO:0033314~mitotic DNA replication checkpoint,	GO:0005654~nucleoplasm,GO:0005737~cytoplasm,	GO:0003677~DNA binding,GO:0005515~protein binding,GO:0010997~anaphase-promoting complex binding,	IPR024146:Claspin/Claspin-like,					Acetylation,Alternative splicing,Cell cycle,Coiled coil,Complete proteome,DNA damage,DNA repair,DNA-binding,Nucleus,Phosphoprotein,Polymorphism,Proteomics identification,Reference proteome,Repeat,Ubl conjugation,	chain:Claspin,modified residue,mutagenesis site,repeat:CKB motif 1,repeat:CKB motif 2,repeat:CKB motif 3,sequence conflict,sequence variant,splice variant,
CORO1C	coronin 1C(CORO1C)	Homo sapiens				GO:0001755~neural crest cell migration,GO:0001932~regulation of protein phosphorylation,GO:0001933~negative regulation of protein phosphorylation,GO:0006909~phagocytosis,GO:0007165~signal transduction,GO:0010632~regulation of epithelial cell migration,GO:0010633~negative regulation of epithelial cell migration,GO:0010762~regulation of fibroblast migration,GO:0030036~actin cytoskeleton organizatio…	GO:0005737~cytoplasm,GO:0005925~focal adhesion,GO:0015629~actin cytoskeleton,GO:0016328~lateral plasma membrane,GO:0016600~flotillin complex,GO:0030027~lamellipodium,GO:0031982~vesicle,	GO:0005515~protein binding,GO:0048365~Rac GTPase binding,GO:0051015~actin filament binding,	IPR001680:WD40 repeat,IPR015048:Domain of unknown function DUF1899,IPR015505:Coronin,IPR015943:WD40/YVTN repeat-like-containing domain,IPR017986:WD40-repeat-containing domain,IPR019775:WD40 repeat, conserved site,IPR027333:Coronin 1C,				SM00320:WD40,SM01166:SM01166,	Acetylation,Actin-binding,Alternative splicing,Cell membrane,Cell projection,Coiled coil,Complete proteome,Cytoplasm,Cytoskeleton,Membrane,Proteomics identification,Reference proteome,Repeat,WD repeat,	chain:Coronin-1C,modified residue,repeat:WD 1,repeat:WD 2,repeat:WD 3,repeat:WD 4,
DHRS9	dehydrogenase/reductase 9(DHRS9)	Homo sapiens			General function prediction only,	GO:0002138~retinoic acid biosynthetic process,GO:0008209~androgen metabolic process,GO:0030855~epithelial cell differentiation,GO:0042448~progesterone metabolic process,GO:0042572~retinol metabolic process,GO:0042904~9-cis-retinoic acid biosynthetic process,GO:0055114~oxidation-reduction process,	GO:0005789~endoplasmic reticulum membrane,GO:0030176~integral component of endoplasmic reticulum membrane,GO:0031090~organelle membrane,	GO:0004022~alcohol dehydrogenase (NAD) activity,GO:0004745~retinol dehydrogenase activity,GO:0016854~racemase and epimerase activity,GO:0047035~testosterone dehydrogenase (NAD+) activity,	IPR002347:Glucose/ribitol dehydrogenase,IPR016040:NAD(P)-binding domain,	hsa00830:Retinol metabolism,hsa01100:Metabolic pathways,				Alternative splicing,Complete proteome,Endoplasmic reticulum,Membrane,Microsome,NAD,NADP,Oxidoreductase,Polymorphism,Proteomics identification,Reference proteome,Signal,	active site:Proton acceptor,binding site:NAD,binding site:Substrate,chain:Dehydrogenase/reductase SDR family member 9,nucleotide phosphate-binding region:NAD,sequence conflict,sequence variant,signal peptide,splice variant,
DNAH10	dynein axonemal heavy chain 10(DNAH10)	Homo sapiens			Cytoskeleton,	GO:0007018~microtubule-based movement,	GO:0005737~cytoplasm,GO:0005874~microtubule,GO:0005929~cilium,GO:0016021~integral component of membrane,GO:0030286~dynein complex,	GO:0003777~microtubule motor activity,GO:0005524~ATP binding,GO:0016887~ATPase activity,	IPR003593:AAA+ ATPase domain,IPR004273:Dynein heavy chain domain,IPR011704:ATPase, dynein-related, AAA domain,IPR013594:Dynein heavy chain, domain-1,IPR013602:Dynein heavy chain, domain-2,IPR024317:Dynein heavy chain, P-loop containing D4 domain,IPR024743:Dynein heavy chain, coiled coil stalk,IPR026983:Dynein heavy chain,IPR027417:P-loop containing nucleoside triphosphate hydrolase,	hsa05016:Huntington's disease,			SM00382:AAA,	Alternative splicing,ATP-binding,Cell projection,Cilium,Coiled coil,Complete proteome,Cytoplasm,Cytoskeleton,Dynein,Glycoprotein,Membrane,Microtubule,Motor protein,Nucleotide-binding,Polymorphism,Proteomics identification,Reference proteome,Repeat,TPR repeat,Transmembrane,Transmembrane helix,	chain:Dynein heavy chain 10, axonemal,compositionally biased region:Poly-Glu,glycosylation site:N-linked (GlcNAc...),nucleotide phosphate-binding region:ATP,region of interest:AAA 1,region of interest:AAA 2,region of interest:AAA 3,region of interest:AAA 4,region of interest:AAA 5,region of interest:AAA 6,region of interest:Stalk,region of interest:Stem,repeat:LRR 1,repeat:LRR 10,repeat:LRR 11,re…
DNAH6	dynein axonemal heavy chain 6(DNAH6)	Homo sapiens		h_Lis1Pathway:Lissencephaly gene (LIS1) in neuronal migration and development,	Cytoskeleton,	GO:0001539~cilium or flagellum-dependent cell motility,GO:0007018~microtubule-based movement,	GO:0005737~cytoplasm,GO:0005858~axonemal dynein complex,GO:0005874~microtubule,	GO:0003777~microtubule motor activity,GO:0005524~ATP binding,GO:0016887~ATPase activity,	IPR003593:AAA+ ATPase domain,IPR004273:Dynein heavy chain domain,IPR011704:ATPase, dynein-related, AAA domain,IPR013602:Dynein heavy chain, domain-2,IPR024317:Dynein heavy chain, P-loop containing D4 domain,IPR024743:Dynein heavy chain, coiled coil stalk,IPR026980:Dynein heavy chain 6, axonemal,IPR026983:Dynein heavy chain,IPR027417:P-loop containing nucleoside triphosphate hydrolase,	hsa05016:Huntington's disease,			SM00382:AAA,	Alternative splicing,ATP-binding,Cell projection,Cilium,Coiled coil,Complete proteome,Cytoplasm,Cytoskeleton,Dynein,Microtubule,Motor protein,Nucleotide-binding,Proteomics identification,Reference proteome,Repeat,	chain:Dynein heavy chain 6, axonemal,nucleotide phosphate-binding region:ATP,region of interest:AAA 1,region of interest:AAA 2,region of interest:AAA 3,region of interest:AAA 4,region of interest:AAA 5,region of interest:AAA 6,region of interest:Stalk,region of interest:Stem,sequence conflict,splice variant,
FOXI1	forkhead box I1(FOXI1)	Homo sapiens				GO:0006366~transcription from RNA polymerase II promoter,GO:0009790~embryo development,GO:0042472~inner ear morphogenesis,GO:0045944~positive regulation of transcription from RNA polymerase II promoter,	GO:0005634~nucleus,	GO:0000978~RNA polymerase II core promoter proximal region sequence-specific DNA binding,GO:0001077~transcriptional activator activity, RNA polymerase II core promoter proximal region sequence-specific binding,GO:0003700~transcription factor activity, sequence-specific DNA binding,GO:0008301~DNA binding, bending,GO:0043565~sequence-specific DNA binding,GO:0044212~transcription regulatory region D…	IPR001766:Transcription factor, fork head,IPR011991:Winged helix-turn-helix DNA-binding domain,IPR018122:Transcription factor, fork head, conserved site,		600791~Enlarged vestibular aqueduct,		SM00339:FH,	Activator,Alternative splicing,Complete proteome,DNA-binding,Nucleus,Polymorphism,Reference proteome,Transcription,Transcription regulation,	chain:Forkhead box protein I1,compositionally biased region:Pro-rich,DNA-binding region:Fork-head,sequence conflict,sequence variant,splice variant,
GABRR1	gamma-aminobutyric acid type A receptor rho1 subunit(GABRR1)	Homo sapiens				GO:0006810~transport,GO:0007214~gamma-aminobutyric acid signaling pathway,GO:0007268~chemical synaptic transmission,GO:0034220~ion transmembrane transport,GO:1902476~chloride transmembrane transport,	GO:0005886~plasma membrane,GO:0005887~integral component of plasma membrane,GO:0030054~cell junction,GO:0034707~chloride channel complex,GO:0045211~postsynaptic membrane,GO:1902711~GABA-A receptor complex,	GO:0004890~GABA-A receptor activity,GO:0005230~extracellular ligand-gated ion channel activity,GO:0005254~chloride channel activity,	IPR006028:Gamma-aminobutyric acid A receptor,IPR006029:Neurotransmitter-gated ion-channel transmembrane domain,IPR006201:Neurotransmitter-gated ion-channel,IPR006202:Neurotransmitter-gated ion-channel ligand-binding,IPR008057:Gamma-aminobutyric-acid A receptor, Rho,IPR008058:Gamma-aminobutyric-acid A receptor, Rho1,IPR018000:Neurotransmitter-gated ion-channel, conserved site,	hsa04080:Neuroactive ligand-receptor interaction,hsa04723:Retrograde endocannabinoid signaling,hsa04727:GABAergic synapse,hsa05032:Morphine addiction,hsa05033:Nicotine addiction,				Alternative splicing,Cell junction,Cell membrane,Chloride,Chloride channel,Complete proteome,Disulfide bond,Glycoprotein,Ion channel,Ion transport,Membrane,Polymorphism,Postsynaptic cell membrane,Reference proteome,Signal,Synapse,Transmembrane,Transmembrane helix,Transport,	chain:Gamma-aminobutyric acid receptor subunit rho-1,disulfide bond,glycosylation site:N-linked (GlcNAc...),sequence conflict,sequence variant,signal peptide,splice variant,topological domain:Cytoplasmic,topological domain:Extracellular,transmembrane region,
HIPK2	homeodomain interacting protein kinase 2(HIPK2)	Homo sapiens				GO:0000122~negative regulation of transcription from RNA polymerase II promoter,GO:0001654~eye development,GO:0006351~transcription, DNA-templated,GO:0006468~protein phosphorylation,GO:0006978~DNA damage response, signal transduction by p53 class mediator resulting in transcription of p21 class mediator,GO:0007179~transforming growth factor beta receptor signaling pathway,GO:0007224~smoothened si…	GO:0005634~nucleus,GO:0005654~nucleoplasm,GO:0005737~cytoplasm,GO:0016604~nuclear body,GO:0016605~PML body,GO:0090575~RNA polymerase II transcription factor complex,	GO:0001102~RNA polymerase II activating transcription factor binding,GO:0001105~RNA polymerase II transcription coactivator activity,GO:0003677~DNA binding,GO:0003714~transcription corepressor activity,GO:0004672~protein kinase activity,GO:0004674~protein serine/threonine kinase activity,GO:0005515~protein binding,GO:0005524~ATP binding,GO:0046332~SMAD binding,GO:0046790~virion binding,	IPR000719:Protein kinase, catalytic domain,IPR008271:Serine/threonine-protein kinase, active site,IPR011009:Protein kinase-like domain,IPR017441:Protein kinase, ATP binding site,				SM00220:S_TKc,	Alternative splicing,Apoptosis,ATP-binding,Complete proteome,Cytoplasm,DNA damage,DNA-binding,Homeobox,Isopeptide bond,Kinase,Nucleotide-binding,Nucleus,Phosphoprotein,Polymorphism,Proteomics identification,Reference proteome,Serine/threonine-protein kinase,Signal,Transcription,Transcription regulation,Transferase,Ubl conjugation,	active site:Proton acceptor,binding site:ATP,chain:Homeodomain-interacting protein kinase 2,compositionally biased region:Poly-Ala,cross-link:Glycyl lysine isopeptide (Lys-Gly) (interchain with G-Cter in SUMO),domain:Protein kinase,modified residue,mutagenesis site,nucleotide phosphate-binding region:ATP,region of interest:Interaction with AXIN1,region of interest:Interaction with CTBP1,region of…
IPO13	importin 13(IPO13)	Homo sapiens				GO:0006606~protein import into nucleus,GO:0006886~intracellular protein transport,	GO:0005622~intracellular,GO:0005737~cytoplasm,GO:0031965~nuclear membrane,	GO:0005515~protein binding,GO:0008139~nuclear localization sequence binding,GO:0008536~Ran GTPase binding,GO:0008565~protein transporter activity,	IPR001494:Importin-beta, N-terminal,IPR011989:Armadillo-like helical,IPR013598:Exportin-1/Importin-beta-like,IPR016024:Armadillo-type fold,				SM00913:SM00913,	3D-structure,Complete proteome,Cytoplasm,Nucleus,Protein transport,Proteomics identification,Reference proteome,Repeat,Transport,	chain:Importin-13,domain:Importin N-terminal,repeat:HEAT 1,repeat:HEAT 10,repeat:HEAT 11,repeat:HEAT 12,repeat:HEAT 13,repeat:HEAT 14,repeat:HEAT 2,repeat:HEAT 3,repeat:HEAT 4,repeat:HEAT 5,repeat:HEAT 6,repeat:HEAT 7,repeat:HEAT 8,repeat:HEAT 9,sequence conflict,
INTS3	integrator complex subunit 3(INTS3)	Homo sapiens				GO:0006281~DNA repair,GO:0006974~cellular response to DNA damage stimulus,GO:0007093~mitotic cell cycle checkpoint,GO:0010212~response to ionizing radiation,GO:0016180~snRNA processing,GO:0042795~snRNA transcription from RNA polymerase II promoter,	GO:0005634~nucleus,GO:0005654~nucleoplasm,GO:0032039~integrator complex,GO:0070876~SOSS complex,	GO:0005515~protein binding,	IPR019333:Integrator complex subunit 3,					3D-structure,Acetylation,Alternative splicing,Complete proteome,DNA damage,DNA repair,Nucleus,Phosphoprotein,Proteomics identification,Reference proteome,	chain:Integrator complex subunit 3,compositionally biased region:Ala/Gly-rich,modified residue,sequence conflict,splice variant,
ITGAM	integrin subunit alpha M(ITGAM)	Homo sapiens	37.Akt-PKB_Effector_of_P13K_in_Vivo,8.MonocytesIFNF_IL4,	h_granulocytesPathway:Adhesion and Diapedesis of Granulocytes,h_monocytePathway:Monocyte and its Surface Molecules,h_neutrophilPathway:Neutrophil and Its Surface Molecules,		GO:0007155~cell adhesion,GO:0007229~integrin-mediated signaling pathway,GO:0010668~ectodermal cell differentiation,GO:0030198~extracellular matrix organization,GO:0034142~toll-like receptor 4 signaling pathway,GO:0050900~leukocyte migration,	GO:0005615~extracellular space,GO:0005886~plasma membrane,GO:0008305~integrin complex,GO:0009986~cell surface,GO:0016021~integral component of membrane,GO:0070062~extracellular exosome,	GO:0001948~glycoprotein binding,GO:0005515~protein binding,GO:0046872~metal ion binding,GO:0046982~protein heterodimerization activity,	IPR000413:Integrin alpha chain,IPR002035:von Willebrand factor, type A,IPR013517:FG-GAP repeat,IPR013519:Integrin alpha beta-propellor,IPR013649:Integrin alpha-2,IPR018184:Integrin alpha chain, C-terminal cytoplasmic region, conserved site,	hsa04015:Rap1 signaling pathway,hsa04145:Phagosome,hsa04514:Cell adhesion molecules (CAMs),hsa04640:Hematopoietic cell lineage,hsa04670:Leukocyte transendothelial migration,hsa04810:Regulation of actin cytoskeleton,hsa05133:Pertussis,hsa05134:Legionellosis,hsa05140:Leishmaniasis,hsa05146:Amoebiasis,hsa05150:Staphylococcus aureus infection,hsa05152:Tuberculosis,hsa05202:Transcriptional misregulati…	609939~Systemic lupus erythematous, association with susceptibility to, 6,		SM00191:Int_alpha,SM00327:VWA,	3D-structure,Alternative splicing,Calcium,Cell adhesion,Complete proteome,Direct protein sequencing,Disulfide bond,Glycoprotein,Integrin,Magnesium,Membrane,Metal-binding,Polymorphism,Proteomics identification,Receptor,Reference proteome,Repeat,Signal,Systemic lupus erythematosus,Transmembrane,Transmembrane helix,	chain:Integrin alpha-M,disulfide bond,glycosylation site:N-linked (GlcNAc...),helix,repeat:FG-GAP 1,repeat:FG-GAP 2,repeat:FG-GAP 3,repeat:FG-GAP 4,repeat:FG-GAP 5,repeat:FG-GAP 6,repeat:FG-GAP 7,sequence conflict,sequence variant,short sequence motif:GFFKR motif,signal peptide,strand,topological domain:Cytoplasmic,topological domain:Extracellular,transmembrane region,turn,
IL17B	interleukin 17B(IL17B)	Homo sapiens				GO:0006954~inflammatory response,GO:0006955~immune response,GO:0007166~cell surface receptor signaling pathway,GO:0007267~cell-cell signaling,GO:1900017~positive regulation of cytokine production involved in inflammatory response,	GO:0005576~extracellular region,GO:0005615~extracellular space,	GO:0005125~cytokine activity,GO:0005126~cytokine receptor binding,	IPR010345:Interleukin-17,IPR020440:Interleukin-17, chordata,	hsa04060:Cytokine-cytokine receptor interaction,				Complete proteome,Cytokine,Disulfide bond,Glycoprotein,Reference proteome,Secreted,Signal,	chain:Interleukin-17B,disulfide bond,glycosylation site:N-linked (GlcNAc...),signal peptide,
KRT77	keratin 77(KRT77)	Homo sapiens					GO:0005856~cytoskeleton,GO:0005882~intermediate filament,GO:0045095~keratin filament,GO:0070062~extracellular exosome,	GO:0005198~structural molecule activity,	IPR001664:Intermediate filament protein,IPR003054:Type II keratin,IPR018039:Intermediate filament protein, conserved site,				SM01391:SM01391,	Citrullination,Coiled coil,Complete proteome,Intermediate filament,Keratin,Methylation,Polymorphism,Proteomics identification,Reference proteome,	chain:Keratin, type II cytoskeletal 1b,modified residue,region of interest:Coil 1A,region of interest:Coil 1B,region of interest:Coil 2,region of interest:Head,region of interest:Linker 1,region of interest:Linker 12,region of interest:Rod,region of interest:Tail,sequence conflict,sequence variant,site:Stutter,
LAD1	ladinin 1(LAD1)	Homo sapiens				GO:0098609~cell-cell adhesion,	GO:0005604~basement membrane,GO:0005913~cell-cell adherens junction,GO:0070062~extracellular exosome,	GO:0005198~structural molecule activity,GO:0098641~cadherin binding involved in cell-cell adhesion,	IPR017404:Ladinin 1,			PIRSF038144:ladinin 1,		Basement membrane,Complete proteome,Extracellular matrix,Methylation,Phosphoprotein,Polymorphism,Proteomics identification,Reference proteome,Repeat,Secreted,	chain:Ladinin-1,compositionally biased region:Poly-Arg,modified residue,region of interest:8 X SEK repeats,repeat:SEK 1,repeat:SEK 2,repeat:SEK 3,repeat:SEK 4,repeat:SEK 5,repeat:SEK 6,repeat:SEK 7,repeat:SEK 8,sequence variant,
LPCAT1	lysophosphatidylcholine acyltransferase 1(LPCAT1)	Homo sapiens			Signal transduction mechanisms / Cytoskeleton / Cell division and chromosome partitioning / General function prediction only,	GO:0006654~phosphatidic acid biosynthetic process,GO:0008152~metabolic process,GO:0008654~phospholipid biosynthetic process,GO:0019432~triglyceride biosynthetic process,GO:0036148~phosphatidylglycerol acyl-chain remodeling,GO:0036151~phosphatidylcholine acyl-chain remodeling,GO:0043129~surfactant homeostasis,GO:0045732~positive regulation of protein catabolic process,GO:0060041~retina development…	GO:0000139~Golgi membrane,GO:0005783~endoplasmic reticulum,GO:0005789~endoplasmic reticulum membrane,GO:0005794~Golgi apparatus,GO:0005811~lipid particle,GO:0016020~membrane,GO:0016021~integral component of membrane,	GO:0003841~1-acylglycerol-3-phosphate O-acyltransferase activity,GO:0005509~calcium ion binding,GO:0016746~transferase activity, transferring acyl groups,GO:0047144~2-acylglycerol-3-phosphate O-acyltransferase activity,GO:0047159~1-alkenylglycerophosphocholine O-acyltransferase activity,GO:0047184~1-acylglycerophosphocholine O-acyltransferase activity,GO:0047191~1-alkylglycerophosphocholine O-acy…	IPR002048:EF-hand domain,IPR002123:Phospholipid/glycerol acyltransferase,IPR011992:EF-hand-like domain,	hsa00564:Glycerophospholipid metabolism,hsa00565:Ether lipid metabolism,hsa01100:Metabolic pathways,			SM00054:EFh,SM00563:PlsC,	Acyltransferase,Calcium,Complete proteome,Endoplasmic reticulum,Golgi apparatus,Lipid biosynthesis,Lipid droplet,Lipid metabolism,Membrane,Metal-binding,Phospholipid biosynthesis,Phospholipid metabolism,Proteomics identification,Reference proteome,Repeat,Signal,Signal-anchor,Transferase,Transmembrane,Transmembrane helix,	calcium-binding region:1,chain:Lysophosphatidylcholine acyltransferase 1,domain:EF-hand 1,domain:EF-hand 2,short sequence motif:Di-lysine motif,short sequence motif:HXXXXD motif,topological domain:Cytoplasmic,topological domain:Lumenal,transmembrane region,
HLA-H	major histocompatibility complex, class I, H (pseudogene)(HLA-H)	Homo sapiens				GO:0002474~antigen processing and presentation of peptide antigen via MHC class I,GO:0002479~antigen processing and presentation of exogenous peptide antigen via MHC class I, TAP-dependent,GO:0002480~antigen processing and presentation of exogenous peptide antigen via MHC class I, TAP-independent,GO:0006955~immune response,GO:0019882~antigen processing and presentation,GO:0050776~regulation of im…	GO:0000139~Golgi membrane,GO:0005886~plasma membrane,GO:0005887~integral component of plasma membrane,GO:0009986~cell surface,GO:0012507~ER to Golgi transport vesicle membrane,GO:0030670~phagocytic vesicle membrane,GO:0031901~early endosome membrane,GO:0042612~MHC class I protein complex,GO:0071556~integral component of lumenal side of endoplasmic reticulum membrane,	GO:0003823~antigen binding,GO:0030881~beta-2-microglobulin binding,	IPR001039:MHC class I, alpha chain, alpha1/alpha2,IPR003006:Immunoglobulin/major histocompatibility complex, conserved site,IPR003597:Immunoglobulin C1-set,IPR007110:Immunoglobulin-like domain,IPR010579:MHC class I, alpha chain, C-terminal,IPR011161:MHC class I-like antigen recognition,IPR011162:MHC classes I/II-like antigen recognition protein,IPR013783:Immunoglobulin-like fold,				SM00407:IGc1,	Cell membrane,Complete proteome,Disulfide bond,Glycoprotein,Immunity,Membrane,MHC I,Reference proteome,Signal,Transmembrane,Transmembrane helix,	chain:Putative HLA class I histocompatibility antigen, alpha chain H,disulfide bond,domain:Ig-like C1-type,glycosylation site:N-linked (GlcNAc...),modified residue,region of interest:Alpha-1,region of interest:Alpha-2,region of interest:Alpha-3,region of interest:Connecting peptide,signal peptide,topological domain:Cytoplasmic,topological domain:Extracellular,transmembrane region,
MC3R	melanocortin 3 receptor(MC3R)	Homo sapiens				GO:0002027~regulation of heart rate,GO:0007187~G-protein coupled receptor signaling pathway, coupled to cyclic nucleotide second messenger,GO:0007188~adenylate cyclase-modulating G-protein coupled receptor signaling pathway,GO:0007200~phospholipase C-activating G-protein coupled receptor signaling pathway,GO:0008217~regulation of blood pressure,GO:0030819~positive regulation of cAMP biosynthetic …	GO:0005886~plasma membrane,GO:0005887~integral component of plasma membrane,	GO:0004977~melanocortin receptor activity,GO:0004980~melanocyte-stimulating hormone receptor activity,GO:0005515~protein binding,GO:0017046~peptide hormone binding,GO:0042923~neuropeptide binding,	IPR000276:G protein-coupled receptor, rhodopsin-like,IPR001671:Melanocortin/ACTH receptor,IPR001908:Melanocortin receptor,IPR002122:Melanocortin 3 receptor,IPR017452:GPCR, rhodopsin-like, 7TM,	hsa04080:Neuroactive ligand-receptor interaction,	602025~Obesity, severe, susceptibility to, BMIQ9,607948~Mycobacterium tuberculosis, protection against,		SM01381:SM01381,	Biological rhythms,Cell membrane,Complete proteome,G-protein coupled receptor,Glycoprotein,Lipoprotein,Membrane,Palmitate,Polymorphism,Receptor,Reference proteome,Transducer,Transmembrane,Transmembrane helix,	chain:Melanocortin receptor 3,glycosylation site:N-linked (GlcNAc...),lipid moiety-binding region:S-palmitoyl cysteine,sequence variant,topological domain:Cytoplasmic,topological domain:Extracellular,transmembrane region,
MARK4	microtubule affinity regulating kinase 4(MARK4)	Homo sapiens				GO:0000082~G1/S transition of mitotic cell cycle,GO:0000086~G2/M transition of mitotic cell cycle,GO:0000226~microtubule cytoskeleton organization,GO:0001578~microtubule bundle formation,GO:0006468~protein phosphorylation,GO:0007067~mitotic nuclear division,GO:0007399~nervous system development,GO:0008284~positive regulation of cell proliferation,GO:0016055~Wnt signaling pathway,GO:0030010~establ…	GO:0000930~gamma-tubulin complex,GO:0005737~cytoplasm,GO:0005813~centrosome,GO:0005815~microtubule organizing center,GO:0005829~cytosol,GO:0005874~microtubule,GO:0015630~microtubule cytoskeleton,GO:0036064~ciliary basal body,GO:0043005~neuron projection,	GO:0004674~protein serine/threonine kinase activity,GO:0005515~protein binding,GO:0005524~ATP binding,GO:0008017~microtubule binding,GO:0043015~gamma-tubulin binding,GO:0043130~ubiquitin binding,GO:0050321~tau-protein kinase activity,	IPR000719:Protein kinase, catalytic domain,IPR001772:Kinase associated domain 1 (KA1),IPR008271:Serine/threonine-protein kinase, active site,IPR011009:Protein kinase-like domain,IPR015940:Ubiquitin-associated/translation elongation factor EF1B, N-terminal, eukaryote,IPR017441:Protein kinase, ATP binding site,				SM00165:UBA,SM00220:S_TKc,	3D-structure,Alternative splicing,ATP-binding,Cell cycle,Cell division,Cell projection,Cilium biogenesis/degradation,Complete proteome,Cytoplasm,Cytoskeleton,Kinase,Mitosis,Nucleotide-binding,Phosphoprotein,Polymorphism,Proteomics identification,Reference proteome,Serine/threonine-protein kinase,Transferase,Ubl conjugation,	active site:Proton acceptor,binding site:ATP,chain:MAP/microtubule affinity-regulating kinase 4,domain:KA1,domain:Protein kinase,domain:UBA,modified residue,nucleotide phosphate-binding region:ATP,sequence conflict,sequence variant,splice variant,
MYO1B	myosin IB(MYO1B)	Homo sapiens				GO:0006892~post-Golgi vesicle-mediated transport,GO:0007015~actin filament organization,GO:0030048~actin filament-based movement,GO:0051017~actin filament bundle assembly,GO:0098609~cell-cell adhesion,	GO:0005737~cytoplasm,GO:0005769~early endosome,GO:0005884~actin filament,GO:0005886~plasma membrane,GO:0005903~brush border,GO:0005913~cell-cell adherens junction,GO:0010008~endosome membrane,GO:0016459~myosin complex,GO:0030175~filopodium,GO:0032588~trans-Golgi network membrane,GO:0048471~perinuclear region of cytoplasm,GO:0070062~extracellular exosome,GO:0071944~cell periphery,	GO:0000146~microfilament motor activity,GO:0003774~motor activity,GO:0005516~calmodulin binding,GO:0005524~ATP binding,GO:0005546~phosphatidylinositol-4,5-bisphosphate binding,GO:0005547~phosphatidylinositol-3,4,5-trisphosphate binding,GO:0030898~actin-dependent ATPase activity,GO:0051015~actin filament binding,GO:0098641~cadherin binding involved in cell-cell adhesion,	IPR000048:IQ motif, EF-hand binding site,IPR001609:Myosin head, motor domain,IPR010926:Myosin tail 2,IPR027417:P-loop containing nucleoside triphosphate hydrolase,				SM00015:IQ,SM00242:MYSc,	Actin-binding,Alternative splicing,ATP-binding,Calmodulin-binding,Complete proteome,Isopeptide bond,Motor protein,Myosin,Nucleotide-binding,Phosphoprotein,Polymorphism,Proteomics identification,Reference proteome,Repeat,Ubl conjugation,	chain:Myosin-Ib,domain:IQ 1,domain:IQ 2,domain:IQ 3,domain:IQ 4,domain:IQ 5,domain:IQ 6,domain:Myosin head-like,sequence variant,splice variant,
MYH11	myosin heavy chain 11(MYH11)	Homo sapiens				GO:0006936~muscle contraction,GO:0006939~smooth muscle contraction,GO:0030241~skeletal muscle myosin thick filament assembly,GO:0048251~elastic fiber assembly,GO:0048739~cardiac muscle fiber development,	GO:0005829~cytosol,GO:0005859~muscle myosin complex,GO:0016459~myosin complex,GO:0032982~myosin filament,GO:0042470~melanosome,GO:0070062~extracellular exosome,	GO:0003774~motor activity,GO:0005515~protein binding,GO:0005516~calmodulin binding,GO:0005524~ATP binding,GO:0008307~structural constituent of muscle,GO:0051015~actin filament binding,	IPR000048:IQ motif, EF-hand binding site,IPR001609:Myosin head, motor domain,IPR002928:Myosin tail,IPR004009:Myosin, N-terminal, SH3-like,IPR008989:Myosin S1 fragment, N-terminal,IPR027401:Myosin-like IQ motif-containing domain,IPR027417:P-loop containing nucleoside triphosphate hydrolase,	hsa04530:Tight junction,	132900~Aortic aneurysm, familial thoracic 4,		SM00015:IQ,SM00242:MYSc,	Actin-binding,Alternative splicing,Aortic aneurysm,ATP-binding,Calmodulin-binding,Chromosomal rearrangement,Coiled coil,Complete proteome,Disease mutation,Methylation,Motor protein,Muscle protein,Myosin,Nucleotide-binding,Phosphoprotein,Polymorphism,Proto-oncogene,Reference proteome,Thick filament,	chain:Myosin-11,domain:IQ,domain:Myosin head-like,modified residue,nucleotide phosphate-binding region:ATP,region of interest:Actin-binding,region of interest:Carboxyl-terminal,sequence conflict,sequence variant,
NIN	ninein(NIN)	Homo sapiens				GO:0034454~microtubule anchoring at centrosome,GO:0051642~centrosome localization,GO:0090222~centrosome-templated microtubule nucleation,	GO:0000242~pericentriolar material,GO:0000922~spindle pole,GO:0005730~nucleolus,GO:0005813~centrosome,GO:0005814~centriole,GO:0036449~microtubule minus-end,GO:0097431~mitotic spindle pole,GO:0097539~ciliary transition fiber,	GO:0005509~calcium ion binding,GO:0005515~protein binding,GO:0005525~GTP binding,	IPR002048:EF-hand domain,IPR011992:EF-hand-like domain,		614851~Seckel syndrome 7,			Alternative splicing,Coiled coil,Complete proteome,Cytoplasm,Cytoskeleton,Disease mutation,Dwarfism,GTP-binding,Mental retardation,Microtubule,Nucleotide-binding,Phosphoprotein,Polymorphism,Proteomics identification,Reference proteome,Repeat,	chain:Ninein,domain:EF-hand 1,domain:EF-hand 2,domain:EF-hand 3,domain:EF-hand 4,domain:EF-hand 5,modified residue,nucleotide phosphate-binding region:GTP,sequence conflict,sequence variant,splice variant,
NFIC	nuclear factor I C(NFIC)	Homo sapiens				GO:0000122~negative regulation of transcription from RNA polymerase II promoter,GO:0006260~DNA replication,GO:0006351~transcription, DNA-templated,GO:0006366~transcription from RNA polymerase II promoter,GO:0042475~odontogenesis of dentin-containing tooth,GO:0045944~positive regulation of transcription from RNA polymerase II promoter,	GO:0005634~nucleus,GO:0005730~nucleolus,	GO:0000978~RNA polymerase II core promoter proximal region sequence-specific DNA binding,GO:0001077~transcriptional activator activity, RNA polymerase II core promoter proximal region sequence-specific binding,GO:0003677~DNA binding,GO:0003700~transcription factor activity, sequence-specific DNA binding,	IPR000647:CTF transcription factor/nuclear factor 1,IPR003619:MAD homology 1, Dwarfin-type,IPR019548:CTF transcription factor/nuclear factor 1, N-terminal,IPR019739:CTF transcription factor/nuclear factor 1, conserved site,IPR020604:CTF transcription factor/nuclear factor 1, DNA-binding domain,				SM00523:DWA,	Acetylation,Activator,Alternative splicing,Complete proteome,Direct protein sequencing,DNA replication,DNA-binding,Methylation,Nucleus,Phosphoprotein,Polymorphism,Reference proteome,Transcription,Transcription regulation,	chain:Nuclear factor 1 C-type,DNA-binding region:CTF/NF-I,modified residue,sequence conflict,sequence variant,splice variant,
NACC1	nucleus accumbens associated 1(NACC1)	Homo sapiens				GO:0006351~transcription, DNA-templated,GO:0008284~positive regulation of cell proliferation,GO:0045892~negative regulation of transcription, DNA-templated,GO:0051260~protein homooligomerization,	GO:0005634~nucleus,GO:0005737~cytoplasm,GO:0016604~nuclear body,		IPR000210:BTB/POZ-like,IPR011333:BTB/POZ fold,IPR018379:BEN domain,				SM00225:BTB,SM01025:SM01025,	3D-structure,Complete proteome,Cytoplasm,Isopeptide bond,Nucleus,Phosphoprotein,Proteomics identification,Reference proteome,Repressor,Transcription,Transcription regulation,Ubl conjugation,	chain:Nucleus accumbens-associated protein 1,compositionally biased region:Poly-Gly,domain:BEN,domain:BTB,helix,modified residue,strand,
OR4C11	olfactory receptor family 4 subfamily C member 11(OR4C11)	Homo sapiens				GO:0007186~G-protein coupled receptor signaling pathway,GO:0050907~detection of chemical stimulus involved in sensory perception,GO:0050911~detection of chemical stimulus involved in sensory perception of smell,	GO:0005886~plasma membrane,GO:0016021~integral component of membrane,	GO:0004888~transmembrane signaling receptor activity,GO:0004930~G-protein coupled receptor activity,GO:0004984~olfactory receptor activity,	IPR000276:G protein-coupled receptor, rhodopsin-like,IPR000725:Olfactory receptor,IPR017452:GPCR, rhodopsin-like, 7TM,	hsa04740:Olfactory transduction,				Cell membrane,Complete proteome,Disulfide bond,G-protein coupled receptor,Glycoprotein,Membrane,Olfaction,Polymorphism,Receptor,Reference proteome,Sensory transduction,Transducer,Transmembrane,Transmembrane helix,	chain:Olfactory receptor 4C11,disulfide bond,glycosylation site:N-linked (GlcNAc...),sequence variant,topological domain:Cytoplasmic,topological domain:Extracellular,transmembrane region,
OR4P4	olfactory receptor family 4 subfamily P member 4(OR4P4)	Homo sapiens				GO:0007186~G-protein coupled receptor signaling pathway,GO:0050907~detection of chemical stimulus involved in sensory perception,GO:0050911~detection of chemical stimulus involved in sensory perception of smell,	GO:0005886~plasma membrane,GO:0016021~integral component of membrane,	GO:0004888~transmembrane signaling receptor activity,GO:0004930~G-protein coupled receptor activity,GO:0004984~olfactory receptor activity,	IPR000276:G protein-coupled receptor, rhodopsin-like,IPR000725:Olfactory receptor,IPR017452:GPCR, rhodopsin-like, 7TM,	hsa04740:Olfactory transduction,				Cell membrane,Complete proteome,Disulfide bond,G-protein coupled receptor,Glycoprotein,Membrane,Olfaction,Receptor,Reference proteome,Sensory transduction,Transducer,Transmembrane,Transmembrane helix,	chain:Olfactory receptor 4P4,disulfide bond,glycosylation site:N-linked (GlcNAc...),topological domain:Cytoplasmic,topological domain:Extracellular,transmembrane region,
OR4S2	olfactory receptor family 4 subfamily S member 2(OR4S2)	Homo sapiens				GO:0007186~G-protein coupled receptor signaling pathway,GO:0050907~detection of chemical stimulus involved in sensory perception,GO:0050911~detection of chemical stimulus involved in sensory perception of smell,	GO:0005886~plasma membrane,GO:0016021~integral component of membrane,	GO:0004888~transmembrane signaling receptor activity,GO:0004930~G-protein coupled receptor activity,GO:0004984~olfactory receptor activity,	IPR000276:G protein-coupled receptor, rhodopsin-like,IPR000725:Olfactory receptor,IPR017452:GPCR, rhodopsin-like, 7TM,	hsa04740:Olfactory transduction,				Cell membrane,Complete proteome,Disulfide bond,G-protein coupled receptor,Glycoprotein,Membrane,Olfaction,Polymorphism,Receptor,Reference proteome,Sensory transduction,Transducer,Transmembrane,Transmembrane helix,	chain:Olfactory receptor 4S2,disulfide bond,glycosylation site:N-linked (GlcNAc...),modified residue,sequence variant,topological domain:Cytoplasmic,topological domain:Extracellular,transmembrane region,
OR9G9	olfactory receptor family 9 subfamily G member 9(OR9G9)	Homo sapiens				GO:0007166~cell surface receptor signaling pathway,GO:0007186~G-protein coupled receptor signaling pathway,GO:0050911~detection of chemical stimulus involved in sensory perception of smell,	GO:0005886~plasma membrane,GO:0005887~integral component of plasma membrane,GO:0016021~integral component of membrane,	GO:0004930~G-protein coupled receptor activity,GO:0004984~olfactory receptor activity,	IPR000276:G protein-coupled receptor, rhodopsin-like,IPR000725:Olfactory receptor,IPR017452:GPCR, rhodopsin-like, 7TM,	hsa04740:Olfactory transduction,				Cell membrane,Complete proteome,Disulfide bond,G-protein coupled receptor,Glycoprotein,Membrane,Olfaction,Receptor,Reference proteome,Sensory transduction,Transducer,Transmembrane,Transmembrane helix,	chain:Olfactory receptor 9G1,chain:Olfactory receptor 9G9,disulfide bond,glycosylation site:N-linked (GlcNAc...),sequence conflict,sequence variant,topological domain:Cytoplasmic,topological domain:Extracellular,transmembrane region,
PRIM2	primase (DNA) subunit 2(PRIM2)	Homo sapiens				GO:0000082~G1/S transition of mitotic cell cycle,GO:0000722~telomere maintenance via recombination,GO:0006269~DNA replication, synthesis of RNA primer,GO:0006270~DNA replication initiation,GO:0006271~DNA strand elongation involved in DNA replication,GO:0071897~DNA biosynthetic process,	GO:0005654~nucleoplasm,GO:0005658~alpha DNA polymerase:primase complex,GO:1990077~primosome complex,	GO:0003677~DNA binding,GO:0003697~single-stranded DNA binding,GO:0003887~DNA-directed DNA polymerase activity,GO:0003896~DNA primase activity,GO:0046872~metal ion binding,GO:0051539~4 iron, 4 sulfur cluster binding,	IPR007238:DNA primase large subunit, eukaryotic/archaeal,IPR016558:DNA primase, large subunit, eukaryotic,	hsa00230:Purine metabolism,hsa00240:Pyrimidine metabolism,hsa01100:Metabolic pathways,hsa03030:DNA replication,		PIRSF009449:DNA primase, large subunit,		3D-structure,4Fe-4S,Alternative splicing,Complete proteome,DNA replication,DNA-binding,DNA-directed RNA polymerase,Iron,Iron-sulfur,Metal-binding,Nucleotidyltransferase,Phosphoprotein,Polymorphism,Primosome,Proteomics identification,Reference proteome,Transcription,Transferase,	chain:DNA primase large subunit,metal ion-binding site:Iron-sulfur (4Fe-4S),modified residue,sequence conflict,sequence variant,splice variant,
PRRG3	proline rich and Gla domain 3(PRRG3)	Homo sapiens					GO:0005576~extracellular region,GO:0016021~integral component of membrane,	GO:0005509~calcium ion binding,	IPR000294:Gamma-carboxyglutamic acid-rich (GLA) domain,IPR017857:Coagulation factor, subgroup, Gla domain,				SM00069:GLA,	Complete proteome,Disulfide bond,Gamma-carboxyglutamic acid,Membrane,Polymorphism,Reference proteome,Transmembrane,Transmembrane helix,	chain:Transmembrane gamma-carboxyglutamic acid protein 3,disulfide bond,domain:Gla,modified residue,sequence conflict,sequence variant,topological domain:Cytoplasmic,topological domain:Extracellular,transmembrane region,
PCDH19	protocadherin 19(PCDH19)	Homo sapiens				GO:0007156~homophilic cell adhesion via plasma membrane adhesion molecules,GO:0007420~brain development,	GO:0005886~plasma membrane,GO:0016021~integral component of membrane,	GO:0005509~calcium ion binding,	IPR002126:Cadherin,IPR013164:Cadherin, N-terminal,IPR015919:Cadherin-like,IPR020894:Cadherin conserved site,		300088~Epileptic encephalopathy, early infantile, 9,		SM00112:CA,	Alternative splicing,Calcium,Cell adhesion,Cell membrane,Complete proteome,Disease mutation,Epilepsy,Glycoprotein,Membrane,Mental retardation,Polymorphism,Reference proteome,Repeat,Signal,Transmembrane,Transmembrane helix,	chain:Protocadherin-19,domain:Cadherin 1,domain:Cadherin 2,domain:Cadherin 3,domain:Cadherin 4,domain:Cadherin 5,domain:Cadherin 6,glycosylation site:N-linked (GlcNAc...),modified residue,sequence conflict,sequence variant,signal peptide,splice variant,topological domain:Cytoplasmic,topological domain:Extracellular,transmembrane region,
PCDHB9	protocadherin beta 9(PCDHB9)	Homo sapiens				GO:0007156~homophilic cell adhesion via plasma membrane adhesion molecules,GO:0007268~chemical synaptic transmission,GO:0007416~synapse assembly,GO:0016339~calcium-dependent cell-cell adhesion via plasma membrane cell adhesion molecules,	GO:0005886~plasma membrane,GO:0016021~integral component of membrane,	GO:0005509~calcium ion binding,	IPR002126:Cadherin,IPR013164:Cadherin, N-terminal,IPR015919:Cadherin-like,IPR020894:Cadherin conserved site,				SM00112:CA,	Calcium,Cell adhesion,Cell membrane,Complete proteome,Glycoprotein,Membrane,Polymorphism,Reference proteome,Repeat,Signal,Transmembrane,Transmembrane helix,	chain:Protocadherin beta-10,chain:Protocadherin beta-9,domain:Cadherin 1,domain:Cadherin 2,domain:Cadherin 3,domain:Cadherin 4,domain:Cadherin 5,domain:Cadherin 6,glycosylation site:N-linked (GlcNAc...),sequence conflict,sequence variant,signal peptide,topological domain:Cytoplasmic,topological domain:Extracellular,transmembrane region,
PUM1	pumilio RNA binding family member 1(PUM1)	Homo sapiens				GO:0007283~spermatogenesis,GO:0008344~adult locomotory behavior,GO:0010608~posttranscriptional regulation of gene expression,GO:0016441~posttranscriptional gene silencing,GO:0043488~regulation of mRNA stability,GO:0048863~stem cell differentiation,GO:0051726~regulation of cell cycle,GO:0051983~regulation of chromosome segregation,GO:0060964~regulation of gene silencing by miRNA,GO:0061157~mRNA de…	GO:0000932~cytoplasmic mRNA processing body,GO:0005829~cytosol,GO:0010494~cytoplasmic stress granule,	GO:0003723~RNA binding,GO:0003730~mRNA 3'-UTR binding,GO:0005515~protein binding,GO:0044822~poly(A) RNA binding,	IPR001313:Pumilio RNA-binding repeat,IPR011989:Armadillo-like helical,IPR016024:Armadillo-type fold,				SM00025:Pumilio,	3D-structure,Acetylation,Alternative splicing,Complete proteome,Cytoplasm,Differentiation,Methylation,Phosphoprotein,Proteomics identification,Reference proteome,Repeat,RNA-binding,Spermatogenesis,Translation regulation,	chain:Pumilio homolog 1,compositionally biased region:Ala-rich,compositionally biased region:Gln-rich,compositionally biased region:Ser-rich,domain:PUM-HD,helix,modified residue,mutagenesis site,repeat:Pumilio 1,repeat:Pumilio 2,repeat:Pumilio 3,repeat:Pumilio 4,repeat:Pumilio 5,repeat:Pumilio 6,repeat:Pumilio 7,repeat:Pumilio 8,sequence conflict,splice variant,turn,
QTRT1	queuine tRNA-ribosyltransferase catalytic subunit 1(QTRT1)	Homo sapiens				GO:0006400~tRNA modification,GO:0008616~queuosine biosynthetic process,	GO:0005634~nucleus,GO:0005737~cytoplasm,GO:0005741~mitochondrial outer membrane,	GO:0008479~queuine tRNA-ribosyltransferase activity,GO:0042803~protein homodimerization activity,GO:0046872~metal ion binding,GO:0046982~protein heterodimerization activity,	IPR002616:tRNA-guanine(15) transglycosylase-like,IPR004803:Queuine tRNA-ribosyltransferase,					Acetylation,Alternative splicing,Complete proteome,Cytoplasm,Glycosyltransferase,Membrane,Metal-binding,Mitochondrion,Mitochondrion outer membrane,Phosphoprotein,Proteomics identification,Queuosine biosynthesis,Reference proteome,Transferase,tRNA processing,Zinc,	active site:Nucleophile,binding site:Substrate,chain:Queuine tRNA-ribosyltransferase,metal ion-binding site:Zinc,
RTTN	rotatin(RTTN)	Homo sapiens				GO:0007368~determination of left/right symmetry,GO:0044782~cilium organization,	GO:0005737~cytoplasm,GO:0005813~centrosome,GO:0036064~ciliary basal body,		IPR006911:Armadillo repeat-containing domain,IPR011989:Armadillo-like helical,IPR016024:Armadillo-type fold,		614833~Polymicrogyria with seizures,			Acetylation,Alternative splicing,Cell projection,Cilium,Complete proteome,Cytoplasm,Cytoskeleton,Developmental protein,Disease mutation,Phosphoprotein,Polymorphism,Proteomics identification,Reference proteome,	chain:Rotatin,modified residue,sequence conflict,sequence variant,splice variant,
RYR3	ryanodine receptor 3(RYR3)	Homo sapiens				GO:0006816~calcium ion transport,GO:0034220~ion transmembrane transport,GO:0051209~release of sequestered calcium ion into cytosol,GO:0051289~protein homotetramerization,GO:0051481~negative regulation of cytosolic calcium ion concentration,GO:0070588~calcium ion transmembrane transport,GO:0071277~cellular response to calcium ion,GO:0071286~cellular response to magnesium ion,GO:0071313~cellular re…	GO:0005623~cell,GO:0005790~smooth endoplasmic reticulum,GO:0016021~integral component of membrane,GO:0016529~sarcoplasmic reticulum,GO:0030018~Z disc,GO:0033017~sarcoplasmic reticulum membrane,GO:0034704~calcium channel complex,GO:0042383~sarcolemma,GO:0048471~perinuclear region of cytoplasm,	GO:0005219~ryanodine-sensitive calcium-release channel activity,GO:0005509~calcium ion binding,GO:0005516~calmodulin binding,GO:0015278~calcium-release channel activity,GO:0048763~calcium-induced calcium release activity,	IPR000699:Intracellular calcium-release channel,IPR001870:B30.2/SPRY domain,IPR002048:EF-hand domain,IPR003032:Ryanodine receptor Ryr,IPR003877:SPla/RYanodine receptor SPRY,IPR005821:Ion transport domain,IPR009460:Ryanodine Receptor TM 4-6,IPR011992:EF-hand-like domain,IPR013320:Concanavalin A-like lectin/glucanase, subgroup,IPR013333:Ryanodine receptor,IPR013662:RyR/IP3R Homology associated doma…	hsa04020:Calcium signaling pathway,hsa04713:Circadian entrainment,hsa04921:Oxytocin signaling pathway,hsa04970:Salivary secretion,hsa05010:Alzheimer's disease,			SM00449:SPRY,SM00472:MIR,	3D-structure,Alternative splicing,Calcium,Calcium channel,Calcium transport,Calmodulin-binding,Coiled coil,Complete proteome,Endoplasmic reticulum,Ion channel,Ion transport,Ligand-gated ion channel,Membrane,Microsome,Polymorphism,Proteomics identification,Receptor,Reference proteome,Repeat,Sarcoplasmic reticulum,Transmembrane,Transmembrane helix,Transport,	chain:Ryanodine receptor 3,domain:B30.2/SPRY 1,domain:B30.2/SPRY 2,domain:B30.2/SPRY 3,domain:EF-hand,domain:MIR 1,domain:MIR 2,domain:MIR 3,domain:MIR 4,domain:MIR 5,glycosylation site:N-linked (GlcNAc...),region of interest:4 X approximate repeats,repeat:1,repeat:2,repeat:3,repeat:4,sequence conflict,sequence variant,splice variant,topological domain:Cytoplasmic,transmembrane region,
SRRM1	serine and arginine repetitive matrix 1(SRRM1)	Homo sapiens				GO:0000375~RNA splicing, via transesterification reactions,GO:0000398~mRNA splicing, via spliceosome,GO:0006369~termination of RNA polymerase II transcription,GO:0006397~mRNA processing,GO:0006405~RNA export from nucleus,GO:0006406~mRNA export from nucleus,GO:0008380~RNA splicing,GO:0031124~mRNA 3'-end processing,	GO:0005634~nucleus,GO:0005654~nucleoplasm,GO:0005829~cytosol,GO:0016363~nuclear matrix,GO:0016607~nuclear speck,GO:0071013~catalytic step 2 spliceosome,	GO:0003677~DNA binding,GO:0005515~protein binding,GO:0044822~poly(A) RNA binding,	IPR002483:PWI domain,	hsa03013:RNA transport,hsa03015:mRNA surveillance pathway,			SM00311:PWI,	3D-structure,Acetylation,Alternative splicing,Citrullination,Coiled coil,Complete proteome,Direct protein sequencing,DNA-binding,Isopeptide bond,mRNA processing,mRNA splicing,Nucleus,Phosphoprotein,Polymorphism,Proteomics identification,Reference proteome,RNA-binding,Spliceosome,Ubl conjugation,	chain:Serine/arginine repetitive matrix protein 1,compositionally biased region:Ala-rich,compositionally biased region:Arg-rich,compositionally biased region:Lys-rich,compositionally biased region:Pro-rich,compositionally biased region:Ser-rich,domain:PWI,helix,modified residue,mutagenesis site,region of interest:Necessary for DNA and RNA-binding,region of interest:Necessary for mRNA 3'-end cleav…
STK38L	serine/threonine kinase 38 like(STK38L)	Homo sapiens				GO:0006468~protein phosphorylation,GO:0018105~peptidyl-serine phosphorylation,GO:0035556~intracellular signal transduction,GO:0051128~regulation of cellular component organization,	GO:0005737~cytoplasm,GO:0015629~actin cytoskeleton,GO:0016020~membrane,	GO:0000287~magnesium ion binding,GO:0003779~actin binding,GO:0004672~protein kinase activity,GO:0004674~protein serine/threonine kinase activity,GO:0005515~protein binding,GO:0005524~ATP binding,	IPR000719:Protein kinase, catalytic domain,IPR000961:AGC-kinase, C-terminal,IPR008271:Serine/threonine-protein kinase, active site,IPR011009:Protein kinase-like domain,IPR017441:Protein kinase, ATP binding site,IPR017892:Protein kinase, C-terminal,				SM00133:S_TK_X,SM00220:S_TKc,	Acetylation,Actin-binding,Alternative splicing,ATP-binding,Complete proteome,Cytoplasm,Cytoskeleton,Direct protein sequencing,Kinase,Magnesium,Membrane,Metal-binding,Nucleotide-binding,Phosphoprotein,Polymorphism,Proteomics identification,Reference proteome,Serine/threonine-protein kinase,Transferase,	active site:Proton acceptor,binding site:ATP,chain:Serine/threonine-protein kinase 38-like,domain:AGC-kinase C-terminal,domain:Protein kinase,modified residue,mutagenesis site,nucleotide phosphate-binding region:ATP,region of interest:S100B binding,sequence variant,
SCUBE3	signal peptide, CUB domain and EGF like domain containing 3(SCUBE3)	Homo sapiens				GO:0051260~protein homooligomerization,GO:0051291~protein heterooligomerization,	GO:0005576~extracellular region,GO:0009986~cell surface,	GO:0005509~calcium ion binding,GO:0005515~protein binding,	IPR000152:EGF-type aspartate/asparagine hydroxylation site,IPR000742:Epidermal growth factor-like domain,IPR000859:CUB domain,IPR001881:EGF-like calcium-binding,IPR009030:Insulin-like growth factor binding protein, N-terminal,IPR011641:Tyrosine-protein kinase ephrin type A/B receptor-like,IPR013032:EGF-like, conserved site,IPR018097:EGF-like calcium-binding, conserved site,IPR024731:EGF domain, m…				SM00042:CUB,SM00179:EGF_CA,SM00181:EGF,SM01411:SM01411,	Alternative splicing,Calcium,Complete proteome,Disulfide bond,EGF-like domain,Glycoprotein,Polymorphism,Reference proteome,Repeat,Secreted,Signal,	chain:Signal peptide, CUB and EGF-like domain- containing protein 3,disulfide bond,domain:CUB,domain:EGF-like 1; calcium-binding,domain:EGF-like 2; calcium-binding,domain:EGF-like 3; calcium-binding,domain:EGF-like 4,domain:EGF-like 5,domain:EGF-like 6,domain:EGF-like 7; calcium-binding,domain:EGF-like 8; calcium-binding,domain:EGF-like 9; calcium-binding,glycosylation site:N-linked (GlcNAc...),s…
SCNN1G	sodium channel epithelial 1 gamma subunit(SCNN1G)	Homo sapiens				GO:0006814~sodium ion transport,GO:0007588~excretion,GO:0034220~ion transmembrane transport,GO:0035725~sodium ion transmembrane transport,GO:0050891~multicellular organismal water homeostasis,GO:0050896~response to stimulus,GO:0050909~sensory perception of taste,GO:0055078~sodium ion homeostasis,	GO:0005886~plasma membrane,GO:0005887~integral component of plasma membrane,GO:0009897~external side of plasma membrane,GO:0016324~apical plasma membrane,GO:0034706~sodium channel complex,GO:0070062~extracellular exosome,	GO:0005216~ion channel activity,GO:0005272~sodium channel activity,GO:0005515~protein binding,GO:0015280~ligand-gated sodium channel activity,GO:0050699~WW domain binding,	IPR001873:Na+ channel, amiloride-sensitive,IPR004724:Epithelial sodium channel,IPR020903:Na+ channel, amiloride-sensitive, conserved site,	hsa04742:Taste transduction,hsa04960:Aldosterone-regulated sodium reabsorption,	177200~Liddle syndrome,264350~Pseudohypoaldosteronism, type I,613071~Bronchiectasis with or without elevated sweat chloride 3,			Cell membrane,Complete proteome,Glycoprotein,Ion channel,Ion transport,Membrane,Phosphoprotein,Polymorphism,Reference proteome,Sensory transduction,Sodium,Sodium channel,Sodium transport,Taste,Transmembrane,Transmembrane helix,Transport,Ubl conjugation,	chain:Amiloride-sensitive sodium channel subunit gamma,glycosylation site:N-linked (GlcNAc...),sequence conflict,sequence variant,topological domain:Cytoplasmic,topological domain:Extracellular,transmembrane region,
SYNE1	spectrin repeat containing nuclear envelope protein 1(SYNE1)	Homo sapiens			Cell division and chromosome partitioning,DNA replication, recombination, and repair,	GO:0006997~nucleus organization,GO:0007030~Golgi organization,GO:0042692~muscle cell differentiation,GO:0090286~cytoskeletal anchoring at nuclear membrane,GO:0090292~nuclear matrix anchoring at nuclear membrane,	GO:0005634~nucleus,GO:0005635~nuclear envelope,GO:0005640~nuclear outer membrane,GO:0005654~nucleoplasm,GO:0005737~cytoplasm,GO:0005794~Golgi apparatus,GO:0005856~cytoskeleton,GO:0016021~integral component of membrane,GO:0030017~sarcomere,GO:0031965~nuclear membrane,GO:0034993~LINC complex,GO:0045211~postsynaptic membrane,	GO:0003779~actin binding,GO:0005515~protein binding,GO:0005521~lamin binding,GO:0042803~protein homodimerization activity,GO:0044822~poly(A) RNA binding,GO:0051015~actin filament binding,	IPR001589:Actinin-type, actin-binding, conserved site,IPR001715:Calponin homology domain,IPR002017:Spectrin repeat,IPR012315:Klarsicht/ANC-1/syne-1 homology,IPR018159:Spectrin/alpha-actinin,		610743~Spinocerebellar ataxia, autosomal recessive 8,612998~Emery-Dreifuss muscular dystrophy 4, autosomal dominant,		SM00033:CH,SM00150:SPEC,SM01249:SM01249,	3D-structure,Actin-binding,Alternative splicing,Coiled coil,Complete proteome,Cytoplasm,Cytoskeleton,Disease mutation,Emery-Dreifuss muscular dystrophy,Golgi apparatus,Membrane,Neurodegeneration,Nucleus,Phosphoprotein,Polymorphism,Proteomics identification,Reference proteome,Repeat,Transmembrane,Transmembrane helix,	chain:Nesprin-1,compositionally biased region:Ser-rich,domain:Actin-binding,domain:CH 1,domain:CH 2,domain:KASH,modified residue,mutagenesis site,repeat:HAT 1,repeat:HAT 10,repeat:HAT 11,repeat:HAT 12,repeat:HAT 2,repeat:HAT 3,repeat:HAT 4,repeat:HAT 5,repeat:HAT 6,repeat:HAT 7,repeat:HAT 8,repeat:HAT 9,repeat:Spectrin 1,repeat:Spectrin 10,repeat:Spectrin 11,repeat:Spectrin 12,repeat:Spectrin 13,…
SPEN	spen family transcriptional repressor(SPEN)	Homo sapiens		h_carm-erPathway:CARM1 and Regulation of the Estrogen Receptor,		GO:0000122~negative regulation of transcription from RNA polymerase II promoter,GO:0000398~mRNA splicing, via spliceosome,GO:0006351~transcription, DNA-templated,GO:0007219~Notch signaling pathway,GO:0016032~viral process,GO:0045892~negative regulation of transcription, DNA-templated,GO:0050769~positive regulation of neurogenesis,	GO:0005634~nucleus,GO:0005654~nucleoplasm,GO:0017053~transcriptional repressor complex,GO:0070062~extracellular exosome,	GO:0000166~nucleotide binding,GO:0001085~RNA polymerase II transcription factor binding,GO:0001191~transcriptional repressor activity, RNA polymerase II transcription factor binding,GO:0003676~nucleic acid binding,GO:0003677~DNA binding,GO:0005515~protein binding,GO:0044822~poly(A) RNA binding,	IPR000504:RNA recognition motif domain,IPR010912:Spen paralogue/orthologue C-terminal, metazoa,IPR012677:Nucleotide-binding, alpha-beta plait,IPR012921:Spen paralogue and orthologue SPOC, C-terminal,IPR016194:SPOC like C-terminal domain,				SM00360:RRM,	3D-structure,Activator,Coiled coil,Complete proteome,DNA-binding,Host-virus interaction,Methylation,Notch signaling pathway,Nucleus,Phosphoprotein,Polymorphism,Proteomics identification,Reference proteome,Repeat,Repressor,RNA-binding,Transcription,Transcription regulation,	chain:Msx2-interacting protein,compositionally biased region:Arg-rich,compositionally biased region:Pro-rich,compositionally biased region:Ser-rich,compositionally biased region:Tyr-rich,domain:RID,domain:RRM 1,domain:RRM 2,domain:RRM 3,domain:RRM 4,domain:SPOC,helix,modified residue,region of interest:Interaction with MSX2,region of interest:Interaction with RBPSUH,sequence conflict,sequence var…
SPRY4	sprouty RTK signaling antagonist 4(SPRY4)	Homo sapiens		h_spryPathway:Sprouty regulation of tyrosine kinase signals,		GO:0007275~multicellular organism development,GO:0043407~negative regulation of MAP kinase activity,GO:0070373~negative regulation of ERK1 and ERK2 cascade,	GO:0005737~cytoplasm,GO:0005794~Golgi apparatus,GO:0005925~focal adhesion,GO:0016020~membrane,GO:0032587~ruffle membrane,	GO:0005515~protein binding,	IPR007875:Sprouty,		615266~Hypogonadotropic hypogonadism 17 with or without anosmia,			3D-structure,Acetylation,Alternative splicing,Cell membrane,Cell projection,Complete proteome,Cytoplasm,Developmental protein,Disease mutation,Hypogonadotropic hypogonadism,Kallmann syndrome,Membrane,Phosphoprotein,Proteomics identification,Reference proteome,	chain:Protein sprouty homolog 4,compositionally biased region:Cys-rich,compositionally biased region:Poly-Ser,domain:SPR,modified residue,sequence conflict,splice variant,
SPRED2	sprouty related EVH1 domain containing 2(SPRED2)	Homo sapiens				GO:0000188~inactivation of MAPK activity,GO:0007275~multicellular organism development,GO:0008543~fibroblast growth factor receptor signaling pathway,GO:0009966~regulation of signal transduction,GO:0010801~negative regulation of peptidyl-threonine phosphorylation,GO:0043517~positive regulation of DNA damage response, signal transduction by p53 class mediator,GO:0090311~regulation of protein deace…	GO:0005829~cytosol,GO:0005886~plasma membrane,GO:0016020~membrane,GO:0030658~transport vesicle membrane,	GO:0005173~stem cell factor receptor binding,GO:0005515~protein binding,GO:0019901~protein kinase binding,GO:0030291~protein serine/threonine kinase inhibitor activity,	IPR000697:EVH1,IPR007875:Sprouty,IPR011993:Pleckstrin homology-like domain,IPR023337:c-Kit-binding domain,				SM00461:WH1,	3D-structure,Alternative splicing,Complete proteome,Cytoplasm,Cytoplasmic vesicle,Membrane,Phosphoprotein,Proteomics identification,Reference proteome,Ubl conjugation,	chain:Sprouty-related, EVH1 domain-containing protein 2,domain:KBD,domain:SPR,domain:WH1,helix,modified residue,sequence conflict,strand,
SMC1B	structural maintenance of chromosomes 1B(SMC1B)	Homo sapiens				GO:0007062~sister chromatid cohesion,GO:0007126~meiotic nuclear division,	GO:0000775~chromosome, centromeric region,GO:0000800~lateral element,GO:0005654~nucleoplasm,GO:0005737~cytoplasm,GO:0030893~meiotic cohesin complex,GO:0034991~nuclear meiotic cohesin complex,	GO:0003677~DNA binding,GO:0005524~ATP binding,	IPR003395:RecF/RecN/SMC,IPR010935:SMCs flexible hinge,IPR024704:Structural maintenance of chromosomes protein,IPR027417:P-loop containing nucleoside triphosphate hydrolase,	hsa04110:Cell cycle,hsa04114:Oocyte meiosis,		PIRSF005719:structural maintenance of chromosomes protein,	SM00968:SM00968,	Alternative splicing,ATP-binding,Cell cycle,Centromere,Chromosome,Coiled coil,Complete proteome,Meiosis,Nucleotide-binding,Nucleus,Polymorphism,Reference proteome,	chain:Structural maintenance of chromosomes protein 1B,compositionally biased region:Ala/Asp-rich (DA-box),modified residue,nucleotide phosphate-binding region:ATP,region of interest:Flexible hinge,sequence conflict,sequence variant,splice variant,
SNED1	sushi, nidogen and EGF like domains 1(SNED1)	Homo sapiens				GO:0007160~cell-matrix adhesion,	GO:0070062~extracellular exosome,	GO:0005509~calcium ion binding,	IPR000152:EGF-type aspartate/asparagine hydroxylation site,IPR000436:Sushi/SCR/CCP,IPR000742:Epidermal growth factor-like domain,IPR001881:EGF-like calcium-binding,IPR003886:Nidogen, extracellular domain,IPR003961:Fibronectin, type III,IPR009030:Insulin-like growth factor binding protein, N-terminal,IPR013032:EGF-like, conserved site,IPR013783:Immunoglobulin-like fold,IPR018097:EGF-like calcium-b…				SM00032:CCP,SM00060:FN3,SM00179:EGF_CA,SM00181:EGF,SM00539:NIDO,	Alternative splicing,Calcium,Complete proteome,Disulfide bond,EGF-like domain,Glycoprotein,Polymorphism,Proteomics identification,Reference proteome,Repeat,Secreted,Signal,Sushi,	chain:Sushi, nidogen and EGF-like domain- containing protein 1,disulfide bond,domain:EGF-like 1,domain:EGF-like 10,domain:EGF-like 11; calcium-binding,domain:EGF-like 12; calcium-binding,domain:EGF-like 13,domain:EGF-like 14,domain:EGF-like 15,domain:EGF-like 2,domain:EGF-like 3,domain:EGF-like 4; calcium-binding,domain:EGF-like 5,domain:EGF-like 6,domain:EGF-like 7,domain:EGF-like 8,domain:EGF-l…
TCP11L2	t-complex 11 like 2(TCP11L2)	Homo sapiens							IPR008862:T-complex 11,					Alternative splicing,Complete proteome,Phosphoprotein,Polymorphism,Proteomics identification,Reference proteome,	chain:T-complex protein 11-like protein 2,compositionally biased region:Ser-rich,sequence variant,
TTN	titin(TTN)	Homo sapiens				GO:0002576~platelet degranulation,GO:0003300~cardiac muscle hypertrophy,GO:0006936~muscle contraction,GO:0006941~striated muscle contraction,GO:0007076~mitotic chromosome condensation,GO:0018108~peptidyl-tyrosine phosphorylation,GO:0030049~muscle filament sliding,GO:0030240~skeletal muscle thin filament assembly,GO:0030241~skeletal muscle myosin thick filament assembly,GO:0035995~detection of mus…	GO:0000794~condensed nuclear chromosome,GO:0005576~extracellular region,GO:0005829~cytosol,GO:0005859~muscle myosin complex,GO:0005865~striated muscle thin filament,GO:0030018~Z disc,GO:0031430~M band,GO:0031674~I band,GO:0070062~extracellular exosome,	GO:0002020~protease binding,GO:0004672~protein kinase activity,GO:0004674~protein serine/threonine kinase activity,GO:0004713~protein tyrosine kinase activity,GO:0005509~calcium ion binding,GO:0005515~protein binding,GO:0005516~calmodulin binding,GO:0005524~ATP binding,GO:0008307~structural constituent of muscle,GO:0019899~enzyme binding,GO:0019901~protein kinase binding,GO:0031433~telethonin bin…	IPR000719:Protein kinase, catalytic domain,IPR003598:Immunoglobulin subtype 2,IPR003599:Immunoglobulin subtype,IPR003961:Fibronectin, type III,IPR004168:PPAK motif,IPR007110:Immunoglobulin-like domain,IPR008266:Tyrosine-protein kinase, active site,IPR011009:Protein kinase-like domain,IPR013098:Immunoglobulin I-set,IPR013106:Immunoglobulin V-set,IPR013783:Immunoglobulin-like fold,IPR015129:Titin Z,	hsa05410:Hypertrophic cardiomyopathy (HCM),hsa05414:Dilated cardiomyopathy,	600334~Tibial muscular dystrophy, tardive,603689~Myopathy, proximal, with early respiratory muscle involvement,604145~Cardiomyopathy, dilated, 1G,608807~Muscular dystrophy, limb-girdle, type 2J,611705~Myopathy, early-onset, with fatal cardiomyopathy,613765~Cardiomyopathy, familial hypertrophic, 9,		SM00060:FN3,SM00406:IGv,SM00408:IGc2,SM00409:IG,	3D-structure,Alternative splicing,ATP-binding,Calcium,Calmodulin-binding,Cardiomyopathy,Coiled coil,Complete proteome,Cytoplasm,Direct protein sequencing,Disease mutation,Disulfide bond,Immunoglobulin domain,Isopeptide bond,Kinase,Limb-girdle muscular dystrophy,Magnesium,Metal-binding,Nucleotide-binding,Nucleus,Phosphoprotein,Polymorphism,Proteomics identification,Reference proteome,Repeat,Serine…	active site:Proton acceptor,binding site:ATP,chain:Titin,compositionally biased region:Ala-rich,compositionally biased region:Glu-rich,compositionally biased region:Poly-Arg,compositionally biased region:Poly-Glu,compositionally biased region:Poly-Pro,compositionally biased region:Poly-Ser,compositionally biased region:Poly-Thr,compositionally biased region:Pro-rich,compositionally biased region:…
TRDN	triadin(TRDN)	Homo sapiens				GO:0006874~cellular calcium ion homeostasis,GO:0006936~muscle contraction,GO:0010649~regulation of cell communication by electrical coupling,GO:0010880~regulation of release of sequestered calcium ion into cytosol by sarcoplasmic reticulum,GO:0014808~release of sequestered calcium ion into cytosol by sarcoplasmic reticulum,GO:0031122~cytoplasmic microtubule organization,GO:0034220~ion transmembra…	GO:0005783~endoplasmic reticulum,GO:0005886~plasma membrane,GO:0005891~voltage-gated calcium channel complex,GO:0014701~junctional sarcoplasmic reticulum membrane,GO:0016021~integral component of membrane,GO:0016529~sarcoplasmic reticulum,GO:0030314~junctional membrane complex,GO:0033017~sarcoplasmic reticulum membrane,GO:0033018~sarcoplasmic reticulum lumen,	GO:0005102~receptor binding,GO:0005515~protein binding,GO:0030674~protein binding, bridging,GO:0044325~ion channel binding,	IPR007943:Aspartyl beta-hydroxylase/Triadin domain,IPR010798:Triadin,		615441~Ventricular tachycardia, catecholaminergic polymorphic, 5, with or without muscle weakness,			Alternative splicing,Cell membrane,Coiled coil,Complete proteome,Disease mutation,Disulfide bond,Glycoprotein,Membrane,Phosphoprotein,Polymorphism,Reference proteome,Sarcoplasmic reticulum,Transmembrane,Transmembrane helix,	chain:Triadin,disulfide bond,glycosylation site:N-linked (GlcNAc...),modified residue,sequence variant,topological domain:Cytoplasmic,topological domain:Lumenal,transmembrane region,
UHRF1	ubiquitin like with PHD and ring finger domains 1(UHRF1)	Homo sapiens				GO:0000122~negative regulation of transcription from RNA polymerase II promoter,GO:0006281~DNA repair,GO:0006351~transcription, DNA-templated,GO:0007049~cell cycle,GO:0008283~cell proliferation,GO:0010216~maintenance of DNA methylation,GO:0010390~histone monoubiquitination,GO:0016574~histone ubiquitination,GO:0032270~positive regulation of cellular protein metabolic process,GO:0042787~protein ubi…	GO:0000790~nuclear chromatin,GO:0000791~euchromatin,GO:0000792~heterochromatin,GO:0005634~nucleus,GO:0005657~replication fork,GO:0005720~nuclear heterochromatin,GO:0016363~nuclear matrix,	GO:0000987~core promoter proximal region sequence-specific DNA binding,GO:0003700~transcription factor activity, sequence-specific DNA binding,GO:0004842~ubiquitin-protein transferase activity,GO:0005515~protein binding,GO:0008270~zinc ion binding,GO:0008327~methyl-CpG binding,GO:0016874~ligase activity,GO:0031493~nucleosomal histone binding,GO:0035064~methylated histone binding,GO:0042393~histon…	IPR000626:Ubiquitin,IPR001841:Zinc finger, RING-type,IPR001965:Zinc finger, PHD-type,IPR003105:SRA-YDG,IPR011011:Zinc finger, FYVE/PHD-type,IPR013083:Zinc finger, RING/FYVE/PHD-type,IPR014722:Ribosomal protein L2 domain 2,IPR015947:PUA-like domain,IPR017907:Zinc finger, RING-type, conserved site,IPR019787:Zinc finger, PHD-finger,IPR021991:Domain of unknown function DUF3590,				SM00184:RING,SM00213:UBQ,SM00249:PHD,SM00466:SRA,	3D-structure,Acetylation,Alternative splicing,Cell cycle,Chromatin regulator,Coiled coil,Complete proteome,DNA damage,DNA repair,DNA-binding,Isopeptide bond,Ligase,Metal-binding,Nucleus,Phosphoprotein,Polymorphism,Proteomics identification,Reference proteome,Repeat,Repressor,Transcription,Transcription regulation,Ubl conjugation,Ubl conjugation pathway,Zinc,Zinc-finger,	chain:E3 ubiquitin-protein ligase UHRF1,cross-link:Glycyl lysine isopeptide (Lys-Gly) (interchain with G-Cter in ubiquitin),domain:Ubiquitin-like,domain:YDG,helix,modified residue,mutagenesis site,region of interest:Methyl-CpG binding and interaction with HDAC1,sequence conflict,sequence variant,strand,turn,zinc finger region:PHD-type,zinc finger region:RING-type,
VPS25	vacuolar protein sorting 25 homolog(VPS25)	Homo sapiens				GO:0006351~transcription, DNA-templated,GO:0006355~regulation of transcription, DNA-templated,GO:0006914~autophagy,GO:0016197~endosomal transport,GO:0036258~multivesicular body assembly,GO:0043328~protein targeting to vacuole involved in ubiquitin-dependent protein catabolic process via the multivesicular body sorting pathway,GO:1903900~regulation of viral life cycle,	GO:0000814~ESCRT II complex,GO:0005634~nucleus,GO:0005654~nucleoplasm,GO:0005730~nucleolus,GO:0005737~cytoplasm,GO:0005829~cytosol,GO:0010008~endosome membrane,GO:0070062~extracellular exosome,	GO:0005198~structural molecule activity,GO:0005515~protein binding,GO:0042803~protein homodimerization activity,GO:0047485~protein N-terminus binding,	IPR008570:ESCRT-II complex, vps25 subunit,IPR011991:Winged helix-turn-helix DNA-binding domain,IPR014041:ESCRT-II complex, Vps25 subunit, N-terminal winged helix,	hsa04144:Endocytosis,				3D-structure,Complete proteome,Cytoplasm,Endosome,Membrane,Nucleus,Polymorphism,Protein transport,Proteomics identification,Reference proteome,Transcription,Transcription regulation,Transport,	chain:Vacuolar protein-sorting-associated protein 25,helix,mutagenesis site,sequence variant,strand,turn,
VASN	vasorin(VASN)	Homo sapiens			Function unknown,	GO:0010719~negative regulation of epithelial to mesenchymal transition,GO:0030512~negative regulation of transforming growth factor beta receptor signaling pathway,GO:0071456~cellular response to hypoxia,GO:0071461~cellular response to redox state,GO:0098609~cell-cell adhesion,	GO:0005615~extracellular space,GO:0005739~mitochondrion,GO:0005765~lysosomal membrane,GO:0005886~plasma membrane,GO:0005913~cell-cell adherens junction,GO:0009986~cell surface,GO:0016021~integral component of membrane,GO:0070062~extracellular exosome,	GO:0005515~protein binding,GO:0050431~transforming growth factor beta binding,GO:0098641~cadherin binding involved in cell-cell adhesion,	IPR000372:Leucine-rich repeat-containing N-terminal,IPR000483:Cysteine-rich flanking region, C-terminal,IPR000742:Epidermal growth factor-like domain,IPR001611:Leucine-rich repeat,IPR003591:Leucine-rich repeat, typical subtype,IPR003961:Fibronectin, type III,IPR013032:EGF-like, conserved site,IPR013783:Immunoglobulin-like fold,				SM00013:LRRNT,SM00082:LRRCT,SM00181:EGF,SM00369:LRR_TYP,	Complete proteome,Disulfide bond,EGF-like domain,Glycoprotein,Leucine-rich repeat,Membrane,Polymorphism,Reference proteome,Repeat,Secreted,Signal,Transmembrane,Transmembrane helix,	chain:Vasorin,disulfide bond,domain:EGF-like,domain:Fibronectin type-III,glycosylation site:N-linked (GlcNAc...),repeat:LRR 1,repeat:LRR 10,repeat:LRR 11,repeat:LRR 2,repeat:LRR 3,repeat:LRR 4,repeat:LRR 5,repeat:LRR 6,repeat:LRR 7,repeat:LRR 8,repeat:LRR 9,sequence conflict,sequence variant,signal peptide,topological domain:Cytoplasmic,topological domain:Extracellular,transmembrane region,
VEPH1	ventricular zone expressed PH domain containing 1(VEPH1)	Homo sapiens					GO:0005886~plasma membrane,		IPR001849:Pleckstrin homology domain,IPR011993:Pleckstrin homology-like domain,IPR016024:Armadillo-type fold,				SM00233:PH,	Alternative splicing,Cell membrane,Complete proteome,Membrane,Polymorphism,Proteomics identification,Reference proteome,	chain:Ventricular zone-expressed PH domain- containing protein homolog 1,domain:PH,modified residue,sequence conflict,sequence variant,splice variant,
ZNF548	zinc finger protein 548(ZNF548)	Homo sapiens			General function prediction only,	GO:0006351~transcription, DNA-templated,GO:0006355~regulation of transcription, DNA-templated,	GO:0005622~intracellular,GO:0005634~nucleus,	GO:0000977~RNA polymerase II regulatory region sequence-specific DNA binding,GO:0003676~nucleic acid binding,GO:0003700~transcription factor activity, sequence-specific DNA binding,GO:0046872~metal ion binding,	IPR001909:Krueppel-associated box,IPR007087:Zinc finger, C2H2,IPR013087:Zinc finger C2H2-type/integrase DNA-binding domain,IPR015880:Zinc finger, C2H2-like,				SM00349:KRAB,SM00355:ZnF_C2H2,	Alternative splicing,Complete proteome,DNA-binding,Metal-binding,Nucleus,Polymorphism,Reference proteome,Repeat,Transcription,Transcription regulation,Zinc,Zinc-finger,	chain:Zinc finger protein 548,domain:KRAB,sequence conflict,sequence variant,splice variant,zinc finger region:C2H2-type 1,zinc finger region:C2H2-type 10,zinc finger region:C2H2-type 11,zinc finger region:C2H2-type 2,zinc finger region:C2H2-type 3,zinc finger region:C2H2-type 4,zinc finger region:C2H2-type 5,zinc finger region:C2H2-type 6,zinc finger region:C2H2-type 7,zinc finger region:C2H2-ty…
ZNF618	zinc finger protein 618(ZNF618)	Homo sapiens				GO:0006351~transcription, DNA-templated,GO:0006355~regulation of transcription, DNA-templated,	GO:0005634~nucleus,	GO:0003677~DNA binding,GO:0046872~metal ion binding,	IPR007087:Zinc finger, C2H2,IPR012337:Ribonuclease H-like domain,IPR015880:Zinc finger, C2H2-like,				SM00355:ZnF_C2H2,	Acetylation,Alternative splicing,Complete proteome,DNA-binding,Isopeptide bond,Metal-binding,Nucleus,Proteomics identification,Reference proteome,Repeat,Transcription,Transcription regulation,Ubl conjugation,Zinc,Zinc-fingerFT GMGVGGPGTGWASRW,	chain:Zinc finger protein 618,modified residue,sequence conflict,splice variant,zinc finger region:C2H2-type 1,zinc finger region:C2H2-type 2,zinc finger region:C2H2-type 3,zinc finger region:C2H2-type 4,
