# Supplementary material for: De Novo Variants Found in Three Distinct Schizophrenia Populations Hit a Common Core Gene Network Related to Microtubule and Actin Cytoskeleton Gene Ontology Classes
Source: Life (Basel). 2024 Feb 9;14(2):244. doi: 10.3390/life14020244 (PMC10890674; doi:10.3390/life14020244)
Supplement: Supplementary file 1 [file life-14-00244-s001.zip › Supplementary Table 3 SZ.xlsx]

## Sheet: Sheet1
Bregma	group of parameters	bar number within group	Parameter	Unit	Full description
Br +0.98	1	1	1_TBA	cm2	Total brain area
Br +0.98	2	1	1_LV_L	cm2	Lateral ventricles, left
Br +0.98	2	2	1_LV_R	cm2	Lateral ventricles, right
Br +0.98	3	1	1_Cg_L	cm2	Cingulate cortex, left
Br +0.98	3	2	1_Cg_R	cm2	Cingulate cortex, right
Br +0.98	3	3	1_Cg_Width_L	cm	Cingulate cortex, width, left
Br +0.98	3	4	1_Cg_Width_R	cm	Cingulate cortex, width, right
Br +0.98	3	5	1_Cg_Height	cm	Cingulate cortex, height
Br +0.98	4	1	1_gcc	cm2	Genu of the corpus callosum
Br +0.98	4	2	1_gcc_Width_T	cm	Genu of the corpus callosum, width, top
Br +0.98	4	3	1_gcc_Width_B	cm	Genu of the corpus callosum, width, bottom
Br +0.98	4	4	1_gcc_Height	cm	Genu of the corpus callosum, height
Br +0.98	5	1	1_CPu_L	cm2	Caudate putamen, left
Br +0.98	5	2	1_CPu_R	cm2	Caudate putamen, right
Br +0.98	6	1	1_aca_L	cm2	Anterior commissure, anterior part, left
Br +0.98	6	2	1_aca_R	cm2	Anterior commissure, anterior part, right
Br +0.98	7	1	1_Pir_L	cm2	Piriform cortex, left
Br +0.98	7	2	1_Pir_R	cm2	Piriform cortex, right
Br +0.98	8	1	1_M1_L	cm	Primary motor cortex, left
Br +0.98	8	2	1_M1_R	cm	Primary motor cortex, right
Br +0.98	9	1	1_S2_L	cm	Secondary somatosensory cortex, left
Br +0.98	9	2	1_S2_R	cm	Secondary somatosensory cortex, right
Br -1.34	1	1	2_TBA	cm2	Total brain area
Br -1.34	2	1	2_LV_L	cm2	Lateral ventricles, left
Br -1.34	2	2	2_LV_R	cm2	Lateral ventricles, right
Br -1.34	2	3	2_D3V	cm2	Dorsal third ventricle
Br -1.34	3	1	2_RSGc_L	cm2	Retrosplenial granular cortex, c region, left
Br -1.34	3	2	2_RSGc_R	cm2	Retrosplenial granular cortex, c region, right
Br -1.34	3	3	2_RSGc_Wight_L	cm	Retrosplenial granular cortex, c region, width, left
Br -1.34	3	4	2_RSGc_Wight_R	cm	Retrosplenial granular cortex, c region, width, right
Br -1.34	3	5	2_RSGc_Height	cm	Retrosplenial granular cortex, c region, height
Br -1.34	4	1	2_cc	cm2	Corpus callosum
Br -1.34	4	2	2_cc_Width	cm	Corpus callosum, width
Br -1.34	4	3	2_cc_Height	cm	Corpus callosum, height
Br -1.34	5		2_dhc	cm2	Dorsal hippocampal commissure
Br -1.34	6	1	2_HP	cm2	Hippocampus
Br -1.34	6	2	2_TILpy	cm	Total internal length of pyramidal cells
Br -1.34	6	3	2_DG_L	cm	Dentate gyrus, left
Br -1.34	6	4	2_DG_R	cm	Dentate gyrus, right
Br -1.34	6	5	2_Mol_L	cm	Molecular layer of the hippocampus, left
Br -1.34	6	6	2_Mol_R	cm	Molecular layer of the hippocampus, right
Br -1.34	6	7	2_Rad_L	cm	Radiatum layer of the hippocampus, left
Br -1.34	6	8	2_Rad_R	cm	Radiatum layer of the hippocampus, right
Br -1.34	6	9	2_Or_L	cm	Oriens layer of the hippocampus, left
Br -1.34	6	10	2_Or_R	cm	Oriens layer of the hippocampus, right
Br -1.34	7	1	2_AM_L	cm2	Amygdaloid nucleus, left
Br -1.34	7	2	2_AM_R	cm2	Amygdaloid nucleus, right
Br -1.34	8	1	2_Pir_L	cm2	Piriform cortex, left
Br -1.34	8	2	2_Pir_R	cm2	Piriform cortex, right
Br -1.34	9	1	2_M1_L	cm	Primary motor cortex, left
Br -1.34	9	2	2_M1_R	cm	Primary motor cortex, right
Br -1.34	10	1	2_S2_L	cm	Secondary somatosensory cortex, left
Br -1.34	10	2	2_S2_R	cm	Secondary somatosensory cortex, right
Br -1.34	11	1	2_mt_L	cm2	Mammillothalamic tract, left
Br -1.34	11	2	2_mt_R	cm2	Mammillothalamic tract, right
Br -1.34	12	1	2_ic_L	cm2	Internal capsule, left
Br -1.34	12	2	2_ic_R	cm2	Internal capsule, right
Br -1.34	13	1	2_opt_L	cm2	Optic tract, left
Br -1.34	13	2	2_opt_R	cm2	Optic tract, right
Br -1.34	14	1	2_fi_L	cm2	Fimbria of the hippocampus, left
Br -1.34	14	2	2_fi_R	cm2	Fimbria of the hippocampus, right
Br -1.34	15	1	2_Hb_L	cm2	Habenular nucleus, left
Br -1.34	15	2	2_Hb_R	cm2	Habenular nucleus, right
Br -1.34	16	1	2_Hypo_L	cm2	Ventromedian Hypothalamus, left
Br -1.34	16	2	2_Hypo_R	cm2	Ventromedian Hypothalamus, right
Br -1.34	17	1	2_Arc	cm2	Arcuate nucleus
Br -1.34	18	1	2_3V	cm2	third ventricle, ventral part
