# Supplementary material for: De Novo Variants Found in Three Distinct Schizophrenia Populations Hit a Common Core Gene Network Related to Microtubule and Actin Cytoskeleton Gene Ontology Classes
Source: Life (Basel). 2024 Feb 9;14(2):244. doi: 10.3390/life14020244 (PMC10890674; doi:10.3390/life14020244)
Supplement: Supplementary file 1 [file life-14-00244-s001.zip › Supplementary Table 4 SZ.xlsx]

## Sheet: Sheet1
project results::measurename	project results::equal variance p val	project results::online perc change rounded	project results::perc change rounded
2_cc	0.01	17
1_Pir_R	0.02	34
2_TBA	0.05	9
2_LV_R	0.05	153
2_D3V	0.05	50
2_dhc	0.05	23
2_Arc	0.05	39
