# Supplementary material for: De Novo Variants Found in Three Distinct Schizophrenia Populations Hit a Common Core Gene Network Related to Microtubule and Actin Cytoskeleton Gene Ontology Classes
Source: Life (Basel). 2024 Feb 9;14(2):244. doi: 10.3390/life14020244 (PMC10890674; doi:10.3390/life14020244)
Supplement: Supplementary file 1 [file life-14-00244-s001.zip › Supplementary Table 5 SZ.xlsx]

## Sheet: Supplementary table 1
Sex	Male	Male	Male	Male	Male	Male	Male	Male
Barcode	M01460738	M01426565	M01426563	M01483053	M01460739	M01411520	M01411618	M01411619
Gene	Coro1c	Coro1c	Coro1c	Coro1c	Coro1c	Coro1c	Coro1c	Coro1c
Genotype	WT	WT	WT	WT	WT	HET	HET	HET	% change	ttest
X1_TBA	0.3114	0.3001	0.3287	0.2803	0.307	0.3376	0.3465	0.3076	8.20513	0.114137
X1_LV_L		0.001273	0.002446		0.002896	0.002261	0.002903	0.002777	20.0454	0.444916
X1_LV_R	0.001958	0.0009349	0.002867	2.3633e-07	0.00167	0.002826	0.003079	0.00332	106.928	0.0509295
X1_Cg_L		0.01031	0.01124		0.009999	0.0111	0.01108	0.01037	3.17284	0.493615
X1_Cg_R	0.01108	0.01159	0.01085	0.009883	0.01075	0.01088	0.01137	0.01131	3.2876	0.393245
X1_Cg_Width_L		0.08893	0.09257		0.08383	0.09749	0.08948	0.09093	4.7375	0.301518
X1_Cg_Width_R	0.09841	0.09494	0.09203	0.08337	0.08911	0.09112	0.09185	0.08875	-1.09058	0.784289
X1_Cg_Height	0.1578	0.158764	0.1683	0.1488	0.1598	0.1565	0.1542	0.1626	-0.583615	0.844436
X1_gcc		0.01007	0.01135		0.01071	0.01103	0.0101	0.01034	-2.05415	0.659356
X1_gcc_Height		0.03795	0.04437		0.04796	0.04784	0.03827	0.04118	-2.29506	0.81876
X1_gcc_Width_B		0.07654	0.0738		0.06178	0.060136	0.06451	0.05941	-13.2302	0.123378
X1_gcc_Width_T		0.1489	0.1564		0.1585	0.128656	0.145604	0.145239	-9.55178	0.079141
X1_CPu_L		0.03049	0.02779		0.02465			0.02643	-4.38924	1.1
X1_CPu_R	0.02916	0.02724	0.03032		0.028	0.03498	0.03452	0.02468	9.46072	0.395666
X1_aca_L	0.0006679	0.0007784	0.0007768	0.000675	0.0006931	0.0008421	0.000724	0.0007304	6.57997	0.314984
X1_aca_R	0.0006202	0.0007633	0.0007548	0.0007682	0.0006765	0.0007792	0.0007865	0.0006863	4.75393	0.483721
X1_Pir_L		0.001446	0.001432	0.001892	0.001372	0.001605	0.001626	0.001686	6.74048	0.502569
X1_Pir_R	0.001989	0.001281	0.001553	0.001589	0.001632	0.002102	0.002225	0.002117	33.5157	0.0126278
X1_M1_L		0.1205	0.1319	0.118615	0.1285	0.13126	0.1249	0.1265	2.14174	0.541116
X1_M1_R		0.1178	0.1327	0.11976	0.1263	0.130074	0.1235	0.1292	2.78019	0.464311
X1_S2_L		0.101	0.1107		0.1076	0.1163	0.113	0.1082	5.69997	0.176686
X1_S2_R	0.1019	0.1003	0.1085		0.1002	0.1094	0.1075	0.1115	6.56283	0.0438906
X2_TBA		0.4272	0.4331		0.4307	0.4485	0.4865	0.4734	9.09373	0.025568
X2_LV_L		0.002969	0.003983	0.0004526	0.0006685	0.004214	0.003357	0.007682	151.915	0.0979352
X2_LV_R		0.002817	0.003249	0.001355	0.001196	0.007026	0.003588	0.005697	152.385	0.0248825
X2_D3V		0.00288	0.002052	0.001902	0.002603	0.003425	0.003229	0.003933	49.5814	0.0153202
X2_RSGc_L		0.004193	0.004189	0.004048	0.004049	0.003992	0.004829	0.00511	12.7172	0.125545
X2_RSGc_R		0.004788		0.004387	0.004605	0.004263	0.005219	0.005629	9.65893	0.351368
X2_RSGc_Width_L		0.06032	0.06287	0.06433	0.05959	0.06178	0.06861	0.06888	7.52027	0.104032
X2_RSGc_Width_R		0.07107		0.06688	0.0626	0.06478	0.07531	0.07289	6.19796	0.360368
X2_RSGc_Height		0.09793	0.09046	0.09231	0.08764	0.09221	0.09262	0.09002	-0.508588	0.867014
X2_cc		0.003251	0.003431	0.00301	0.003316	0.003745	0.003803	0.003876	17.0972	0.0038862
X2_cc_Height		0.02994	0.03276	0.02475	0.02721	0.03335	0.03171	0.02961	10.0878	0.252519
X2_cc_Width		0.1138	0.09567	0.1067	0.1043	0.1154	0.1159	0.1192	11.1455	0.0492529
X2_dhc		0.0003013		0.0002784	0.0003258	0.000383	0.0003786	0.0003598	23.8432	0.00954855
X2_HP		0.0354	0.03225	0.02313		0.03553	0.04273	0.03206	21.5246	0.249474
X2_TILpy		0.6034	0.5827	0.482849		0.5946	0.6342	0.5592	7.13328	0.408914
X2_DG_L		0.17	0.1545	0.1205		0.1563		0.1347	-1.91011	0.898913
X2_DG_R		0.1596				0.1441	0.1537	0.1339	-9.83709	1.1
X2_Mol_L		0.01028	0.00901	0.01383		0.008292		0.01052	-14.8007	0.481481
X2_Mol_R		0.008828	0.01183			0.007715	0.01148	0.01248	2.22029	0.922912
X2_Rad_L		0.02466	0.02348	0.01624		0.02788		0.02542	24.1845	0.236767
X2_Rad_R		0.02412	0.02257			0.02255	0.02788	0.02132	2.44878	0.843759
X2_Or_L		0.0127	0.01365	0.01284		0.01428		0.01457	10.4236	0.0416078
X2_Or_R		0.015	0.01395			0.01507	0.01772	0.01517	10.4433	0.292186
X2_AM_L		0.004726	0.006121	0.003991	0.00474	0.004882	0.007501	0.00647	28.3958	0.153448
X2_AM_R		0.003797	0.005619		0.006113	0.005054	0.005581	0.006099	7.75968	0.627801
X2_Pir_L		0.00197	0.001802	0.001466	0.001818	0.002014	0.001758	0.002132	11.5646	0.247989
X2_Pir_R		0.001533	0.001726	0.001524	0.001475	0.002118	0.001641	0.00262	35.9114	0.0706713
X2_M1_L		0.09038	0.09047	0.08583	0.08242	0.08107	0.08121	0.08906	-4.00458	0.323473
X2_M1_R		0.09075	0.08958	0.07269	0.08458	0.08205	0.08414	0.09656	3.77172	0.628439
X2_S2_L		0.09166	0.08929			0.09403	0.09185	0.09567	3.73031	0.138029
X2_S2_R		0.08328	0.09485	0.08091		0.08405	0.0944	0.09841	6.87925	0.383198
X2_mt_L		0.0002649	0.0003323	0.0002958	0.0003128	0.0003476	0.0002958	0.0002591	-0.204567	0.982871
X2_mt_R		0.000294	0.0003135	0.0003257	0.0002621	0.0003063	0.000359	0.0002871	6.23832	0.478463
X2_ic_L		0.009711	0.009652	0.007447	0.00854	0.009822		0.009932	11.7624	0.266069
X2_ic_R		0.01011	0.009468		0.009297	0.009283	0.007181	0.009055	-11.6225	0.190456
X2_opt_L		0.00149	0.001252	0.0008365		0.00166168	0.001227	0.001634	26.3849	0.255031
X2_opt_R			0.001546	0.00102	0.001115	0.00144431	0.001583	0.00161607	26.1445	0.132508
X2_fi_L		0.00392	0.002905	0.003099	0.003683	0.003717	0.003683	0.003676	8.53237	0.352293
X2_fi_R		0.003988	0.003056	0.003659	0.003877	0.003275	0.003499	0.003406	-6.90444	0.363637
X2_Hb_L		0.0007245	0.0006896	0.0005048	0.0006507	0.0007322	0.0007268	0.0007213	13.133	0.200147
X2_Hb_R		0.000722	0.0006488	0.0005185	0.0006651	0.0007116	0.0007833	0.0007957	19.5636	0.0738072
X2_HYPO_L			0.002003	0.002034	0.002526	0.002238		0.002537	9.13454	0.475177
X2_HYPO_R		0.001659		0.002398	0.002369	0.002445			14.1457	1.1
X2_Arc				0.001134	0.001205	0.001541	0.001776	0.00157	39.2903	0.0189016
X2_3V			0.0001768	0.0002094	0.001306	0.00127	0.002319	0.001526	202.269	0.0792427
X3_TBA			0.299965		0.297235	0.322914		0.280507	1.04175	0.897026
X3_4V								0.0041063	0	1.1
X3_Pons		0.0912762	0.0999476		0.106399	0.116618			17.5491	1.1
X3_py_L		0.000978386	0.000701979		0.000771693	0.000834524	0.000878516	0.000709724	-1.19467	0.924796
X3_py_R		0.00100572	0.000716143		0.000638263	0.000898187		0.000726072	3.23129	0.882353
X3_g7_L		0.000193262	0.000236394		0.000271806		0.00041055	0.000308212	53.6994	0.0796794
X3_g7_R		0.000272511	0.000193709			0.000453081	0.000317914	0.000329477	57.3609	0.124276
X3_CN_L		0.00419063	0.0041462						0	1.1
X3_CN_R			0.00438976						0	1.1
X3_Lat_L		0.00159141	0.00196126		0.00233939	0.000877985		0.00101515	-51.8047	0.0370212
X3_Lat_R			0.00254118		0.00262593		0.00171836		-33.4886	1.1
X3_IntA_L		0.00258141	0.000664796		0.00129814				0	1.1
X3_IntA_R			0.000946541		0.00175834				0	1.1
X3_IGL		0.0463765	0.0441672		0.0536856	0.0535724	0.048517	0.0546351	8.66329	0.29265
X3_Folia		3	4		4	4	4	4	9.09091	0.373901
